# Supplementary material for: Exploratory Analysis of 18F-3’-deoxy-3’-fluorothymidine (18F-FLT) PET/CT-Based Radiomics for the Early Evaluation of Response to Neoadjuvant Chemotherapy in Patients With Locally Advanced Breast Cancer
Source: Front Oncol. 2021 Jun 24;11:601053. doi: 10.3389/fonc.2021.601053 (PMC8264651; doi:10.3389/fonc.2021.601053)
Supplement: Supplementary file 1 [file DataSheet_1.xlsx]

## Sheet: Foglio1
Suppplementary materials 1. Table. Summary of textural features extracted for each PET image with S-IBEX [18]. For every feature, the type of feature, the acronym used in this work and the related IBSI code are reported.
Features Type	Texture Feature	Acronym	Feature IBSI code (Family) feature
SUV features	SUV Max	SUV_max	84IY
	SUV Mean	SUV_mean	DHQ4
	SUV Peak	SUV_peak	OF91
Intensity Direct(ID)	Mean	ID_Mean	(UHIW)Q4LE
	Variance	ID_Variance	(UHIW)ECT3
	Skewness	ID_Skewness	(UHIW)KE2A
	Kurtosis	ID_Kurtosis	(UHIW)IPH6
	Median	ID_Median	(UHIW)Y12H
	Min	ID_Min	(UHIW)1GSF
	10thPercentile	ID_10thPercentile	(UHIW)QG58
	90thPercentile	ID_90thPercentile	(UHIW)8DWT
	Max	ID_Max	(UHIW)84IY
	InterQuartileRange	ID_InterQuartileRange	(UHIW)SALO
	Range	ID_Range	(UHIW)20JQ
	MeanAbsoluteDeviation	ID_ MeanAbsoluteDeviation	(UHIW)4FUA
	RobustMeanAbsoluteDeviation	ID_ RobustMeanAbsoluteDeviation	(UHIW)1128
	MedianAbsoluteDeviation	ID_MedianAbsoluteDeviation	(UHIW)N72L
	CoefficientOfVariation	ID_CoefficientOfVariation	(UHIW)7TET
	QuartileCoefficientOfDispersion	ID_QuartileCoefficientOfDispersion	(UHIW)9S40
	Energy	ID_Energy	(UHIW)N8CA
	RootMeanSquare	ID_RootMeanSquare	(UHIW)5ZWQ
Intensity Volume Histogram(IVH)	VolumeIntFract_10	IVH_VolumeIntFract_10	(P88C)BC2M
	VolumeIntFract_90	IVH_VolumeIntFract_90	(P88C)BC2M
	IntensityVolFract_10	IVH_IntensityVolFract_10	(P88C)GBPN
	IntensityVolFract_90	IVH_IntensityVolFract_90	(P88C)GBPN
	VolumeFractionDiff	IVH_VolumeFractionDiff	(P88C)DDTU
	IntensityFractDiff	IVH_IntensityFractDiff	(P88C)CNV2
	AreaUnderIVHCurve	IVH_AreaUnderIVHCurve	(P88C)9CMM
Local Intensity Features(LIF)	LocalIntensityPeak	LIF_LocalIntensityPeak	(9ST6)VJGA
	GlobalIntensityPeak	LIF_GlobalIntensityPeak	(9ST6)OF91
Morphological Features(MORPH)	Volume	MORPH_Volume	(HCUG)RNUO
	ApproximateVolume	MORPH_ApproximateVolume	(HCUG)YEKZ
	SurfaceArea	MORPH_SurfaceArea	(HCUG)COJK
	SurfaceToVolumeRatio	MORPH_SurfaceToVolumeRatio	(HCUG)2PR5
	Compactness1	MORPH_Compactness1	(HCUG)SKGS
	Compactness2	MORPH_Compactness2	(HCUG)BQWJ
	SphericalDisproportion	MORPH_SphericalDisproportion	(HCUG)KRCK
	Sphericity	MORPH_Sphericity	(HCUG)QCFX
	Asphericity	MORPH_Asphericity	(HCUG)25C7
	CentreOfMassShift	MORPH_CentreOfMassShift	(HCUG)KLMA
	Maximum3DDiameter	MORPH_Maximum3DDiameter	(HCUG)LOJK
	MajorAxisLength	MORPH_MajorAxisLength	(HCUG)TDIC
	MinorAxisLength	MORPH_MinorAxisLength	(HCUG)P9VJ
	LeastAxisLength	MORPH_LeastAxisLength	(HCUG)7J51
	Elongation	MORPH_Elongation	(HCUG)Q3CK
	Flatness	MORPH_Flatness	(HCUG)N17B
	VolumeDensity_AABB	MORPH_VolumeDensity_AABB	(HCUG)PBX1
	AreaDensity_AABB	MORPH_AreaDensity_AABB	(HCUG)R59B
	VolumeDensity_OMBB	MORPH_VolumeDensity_OMBB	(HCUG)ZH1A
	AreaDensity_OMBB	MORPH_AreaDensity_OMBB	(HCUG)IQYR
	VolumeDensity_AEE	MORPH_VolumeDensity_AEE	(HCUG)6BDE
	AreaDensity_AEE	MORPH_AreaDensity_AEE	(HCUG)RDD2
	VolumeDensity_MVEE	MORPH_VolumeDensity_MVEE	(HCUG)SWZ1
	AreaDensity_MVEE	MORPH_AreaDensity_MVEE	(HCUG)BRI8
	VolumeDensity_CH	MORPH_VolumeDensity_CH	(HCUG)R3ER
	AreaDensity_CH	MORPH_AreaDensity_CH	(HCUG)7T7F
	IntegratedIntensity	MORPH_IntegratedIntensity	(HCUG)99N0
	MoransIIndex	MORPH_MoransIIndex	(HCUG)N365
	GearysCMeasure	MORPH_GearysCMeasure	(HCUG)NPT7
Grey-Level Co occurrence Matrix(GLCM)	JointMaximum	GLCM_JointMaximum	(LFYI)GYBY
	JointAverage	GLCM_JointAverage	(LFYI)60VM
	JointVariance	GLCM_JointVariance	(LFYI)UR99
	JointEntropy	GLCM_JointEntropy	(LFYI)TU9B
	DifferenceAverage	GLCM_DifferenceAverage	(LFYI)TF7R
	DifferenceVariance	GLCM_DifferenceVariance	(LFYI)D3YU
	DifferenceEntropy	GLCM_DifferenceEntropy	(LFYI)NTRS
	SumAverage	GLCM_SumAverage	(LFYI)ZGXS
	SumVariance	GLCM_SumVariance	(LFYI)OEEB
	SumEntropy	GLCM_SumEntropy	(LFYI)P6QZ
	AngularSecondMoment	GLCM_AngularSecondMoment	(LFYI)8ZQL
	Contrast	GLCM_Contrast	(LFYI)ACUI
	Dissimilarity	GLCM_Dissimilarity	(LFYI)8S9J
	InverseDifference	GLCM_InverseDifference	(LFYI)IB1Z
	InverseDiffNorm	GLCM_InverseDiffNorm	(LFYI)NDRX
	InverseDiffMoment	GLCM_InverseDiffMoment	(LFYI)WFOZ
	InverseDiffMomentNorm	GLCM_InverseDiffMomentNorm	(LFYI)1QCO
	InverseVariance	GLCM_InverseVariance	(LFYI)E8JP
	Correlation	GLCM_Correlation	(LFYI)NI2N
	AutoCorrelation	GLCM_AutoCorrelation	(LFYI)QWBO
	ClusterTendendcy	GLCM_ClusterTendendcy	(LFYI)DG8W
	ClusterShade	GLCM_ClusterShade	(LFYI)7NFM
	ClusterProminence	GLCM_ClusterProminence	(LFYI)AE86
	InformationMeasureCor1	GLCM_InformationMeasureCor1	(LFYI)R8DG
	InformationMeasureCor2	GLCM_InformationMeasureCor2	(LFYI)JN9H
Grey Level Distanze Zone Matrix(GLDZM)	SmallDistEmphasis	GLDZM_SmallDistEmphasis	(VMDZ)OGBI
	LargeDistEmphasis	GLDZM_LargeDistEmphasis	(VMDZ)MB4I
	LowGrayLevelEmpha	GLDZM_LowGrayLevelEmpha	(VMDZ)S1RA
	HighGrayLevelEmpha	GLDZM_HighGrayLevelEmpha	(VMDZ)K26C
	SmallDistLowGLEmpha	GLDZM_SmallDistLowGLEmpha	(VMDZ)RUVG
	SmallDistHighGLEmpha	GLDZM_SmallDistHighGLEmpha	(VMDZ)DKNJ
	LargeDistLowGLEmpha	GLDZM_LargeDistLowGLEmpha	(VMDZ)A7WM
	LargeDistHighGLEmpha	GLDZM_LargeDistHighGLEmpha	(VMDZ)KLTH
	GLNonuniformity	GLDZM_GLNonuniformity	(VMDZ)VFT7
	GLNonuniformityNorm	GLDZM_GLNonuniformityNorm	(VMDZ)7HP3
	ZDNonuniformity	GLDZM_ZDNonuniformity	(VMDZ)V294
	ZDNonuniformityNorm	GLDZM_ZDNonuniformityNorm	(VMDZ)IATH
	ZonePercentage	GLDZM_ZonePercentage	(VMDZ)VIWW
	GrayLevelVariance	GLDZM_GrayLevelVariance	(VMDZ)QK93
	ZoneDistVariance	GLDZM_ZoneDistVariance	(VMDZ)7WTI
	ZoneDistEntropy	GLDZM_ZoneDistEntropy	(VMDZ)GBDU
Grey Level Run Length Matrix(GLRLM)	ShortRunEmphasis	GLRLM_ShortRunEmphasis	(TPOI)22OV
	LongRunEmphasis	GLRLM_LongRunEmphasis	(TPOI)W4KF
	LowGLRunEmpha	GLRLM_LowGLRunEmpha	(TPOI)V3SW
	HighGLRunEmpha	GLRLM_HighGLRunEmpha	(TPOI)G3QZ
	ShortRunLowGLEmpha	GLRLM_ShortRunLowGLEmpha	(TPOI)HTZT
	ShortRunHighGLEmpha	GLRLM_ShortRunHighGLEmpha	(TPOI)GD3A
	LongRunLowGLEmpha	GLRLM_LongRunLowGLEmpha	(TPOI)IVPO
	LongRunHighGLEmpha	GLRLM_LongRunHighGLEmpha	(TPOI)3KUM
	GLNonuniformity	GLRLM_GLNonuniformity	(TPOI)R5YN
	GLNonuniformityNorm	GLRLM_GLNonuniformityNorm	(TPOI)OVBL
	RLNonuniformity	GLRLM_RLNonuniformity	(TPOI)W92Y
	RLNonuniformityNorm	GLRLM_RLNonuniformityNorm	(TPOI)IC23
	RunPercentage	GLRLM_RunPercentage	(TPOI)9ZK5
	GrayLevelVariance	GLRLM_GrayLevelVariance	(TPOI)8CE5
	RunLengthVariance	GLRLM_RunLengthVariance	(TPOI)SXLW
	RunEntropy	GLRLM_RunEntropy	(TPOI)HJ90
Grey Level Size Zone Matrix(GLSZM)	SmallZoneEmphasis	GLSZM_SmallZoneEmphasis	(9SAK)5QRC
	LargeZoneEmphasis	GLSZM_LargeZoneEmphasis	(9SAK)48P8
	LowGLZoneEmpha	GLSZM_LowGLZoneEmpha	(9SAK)XMSY
	HighGLZoneEmpha	GLSZM_HighGLZoneEmpha	(9SAK)5GN9
	SmallZoneLowGLEmpha	GLSZM_SmallZoneLowGLEmpha	(9SAK)5RAI
	SmallZoneHighGLEmpha	GLSZM_SmallZoneHighGLEmpha	(9SAK)HW1V
	LargeZoneLowGLEmpha	GLSZM_LargeZoneLowGLEmpha	(9SAK)YH51
	LargeZoneHighGLEmpha	GLSZM_LargeZoneHighGLEmpha	(9SAK)J17V
	GLNonuniformity	GLSZM_GLNonuniformity	(9SAK)JNSA
	GLNonuniformityNorm	GLSZM_GLNonuniformityNorm	(9SAK)Y1R0
	SZNonuniformity	GLSZM_SZNonuniformity	(9SAK)4JP3
	SZNonuniformityNorm	GLSZM_SZNonuniformityNorm	(9SAK)VB3A
	ZonePercentage	GLSZM_ZonePercentage	(9SAK)P30P
	GrayLevelVariance	GLSZM_GrayLevelVariance	(9SAK)BYLV
	SizeZoneVariance	GLSZM_SizeZoneVariance	(9SAK)3NSA
	SizeZoneEntropy	GLSZM_SizeZoneEntropy	(9SAK)GU8N
Neighbouring Grey Level Dependence Matrix(NGLDM)	LowDepenEmphasis	NGLDM_LowDepenEmphasis	(REKO)SODN
	HighDepenEmphasis	NGLDM_HighDepenEmphasis	(REKO)IMOQ
	LowGLCountEmpha	NGLDM_LowGLCountEmpha	(REKO)TL9H
	HighGLCountEmpha	NGLDM_HighGLCountEmpha	(REKO)OAE7
	LowDepenLowGLEmpha	NGLDM_LowDepenLowGLEmpha	(REKO)EQ3F
	LowDepenHighGLEmpha	NGLDM_LowDepenHighGLEmpha	(REKO)JA6D
	HighDepenLowGLEmpha	NGLDM_HighDepenLowGLEmpha	(REKO)NBZI
	HighDepenHighGLEmpha	NGLDM_HighDepenHighGLEmpha	(REKO)9QMG
	GLNonuniformity	NGLDM_GLNonuniformity	(REKO)FP8K
	GLNonuniformityNorm	NGLDM_GLNonuniformityNorm	(REKO)5SPA
	DepCountNonuniformity	NGLDM_DepCountNonuniformity	(REKO)Z87G
	DepCountNonuniformityNorm	NGLDM_DepCountNonuniformityNorm	(REKO)OKJI
	DepCountPercentage	NGLDM_DepCountPercentage	(REKO)6XV8
	GLVariance	NGLDM_GLVariance	(REKO)1PFV
	DepCountVariance	NGLDM_DepCountVariance	(REKO)DNX2
	DepCountEntropy	NGLDM_DepCountEntropy	(REKO)FCBV
	DepCountEnergy	NGLDM_DepCountEnergy	(REKO)CAS9
Neighbourhood Grey Tone Difference Matrix(NGTDM)	Coarseness	NGTDM_Coarseness	(IPET)QCDE
	Contrast	NGTDM_Contrast	(IPET)65HE
	Busyness	NGTDM_Busyness	(IPET)NQ30
	Complexity	NGTDM_Complexity	(IPET)HDEZ
	TextureStrength	NGTDM_TextureStrength	(IPET)1X9X
