# Supplementary material for: Exploratory Analysis of 18F-3’-deoxy-3’-fluorothymidine (18F-FLT) PET/CT-Based Radiomics for the Early Evaluation of Response to Neoadjuvant Chemotherapy in Patients With Locally Advanced Breast Cancer
Source: Front Oncol. 2021 Jun 24;11:601053. doi: 10.3389/fonc.2021.601053 (PMC8264651; doi:10.3389/fonc.2021.601053)
Supplement: Supplementary file 5 [file DataSheet_5.xlsx]

## Sheet: FLT1 - Lesion
											Feature Parent -->	F1-IBSI_IntensityDirect	F1-IBSI_IntensityDirect	F1-IBSI_IntensityDirect	F1-IBSI_IntensityDirect	F1-IBSI_IntensityDirect	F1-IBSI_IntensityDirect	F1-IBSI_IntensityDirect	F1-IBSI_IntensityDirect	F1-IBSI_IntensityDirect	F1-IBSI_IntensityDirect	F1-IBSI_IntensityDirect	F1-IBSI_IntensityDirect	F1-IBSI_IntensityDirect	F1-IBSI_IntensityDirect	F1-IBSI_IntensityDirect	F1-IBSI_IntensityDirect	F2-IBSI_IntensityVolumeHistogram	F2-IBSI_IntensityVolumeHistogram	F2-IBSI_IntensityVolumeHistogram	F2-IBSI_IntensityVolumeHistogram	F2-IBSI_IntensityVolumeHistogram	F2-IBSI_IntensityVolumeHistogram	F2-IBSI_IntensityVolumeHistogram	F3-IBSI_LocalIntensityFeatures	F5-IBSI_GrayLevelCooccurenceMatrix	F5-IBSI_GrayLevelCooccurenceMatrix	F5-IBSI_GrayLevelCooccurenceMatrix	F5-IBSI_GrayLevelCooccurenceMatrix	F5-IBSI_GrayLevelCooccurenceMatrix	F5-IBSI_GrayLevelCooccurenceMatrix	F5-IBSI_GrayLevelCooccurenceMatrix	F5-IBSI_GrayLevelCooccurenceMatrix	F5-IBSI_GrayLevelCooccurenceMatrix	F5-IBSI_GrayLevelCooccurenceMatrix	F5-IBSI_GrayLevelCooccurenceMatrix	F5-IBSI_GrayLevelCooccurenceMatrix	F5-IBSI_GrayLevelCooccurenceMatrix	F5-IBSI_GrayLevelCooccurenceMatrix
											Feature Name -->	Variance	Skewness	Kurtosis	Median	Min	10thPercentile	90thPercentile	InterQuartileRange	Range	MeanAbsoluteDeviation	RobustMeanAbsoluteDeviation	MedianAbsoluteDeviation	CoefficientOfVariation	QuartileCoefficientOfDispersion	Energy	RootMeanSquare	VolumeIntFract_10	VolumeIntFract_90	IntensityVolFract_10	IntensityVolFract_90	VolumeFractionDiff	IntensityFractDiff	AreaUnderIVHCurve	LocalIntensityPeak	-222-1JointMaximum	-222-1JointAverage	-222-1JointVariance	-222-1JointEntropy	-222-1DifferenceAverage	-222-1DifferenceVariance	-222-1DifferenceEntropy	-222-1SumAverage	-222-1SumVariance	-222-1SumEntropy	-222-1AngularSecondMoment	-222-1Contrast	-222-1Dissimilarity	-222-1InverseDifference
Patient ID	PET response	MD Anderson__ RCB-0 I (pCR) score=0 / RCB-II III (pPR) score=1	PET 1	Volume PET 1 [ml]	PET 2	Volume PET 2 [ml]		SUV_max	SUV_peak	SUV_mean		F1-IBSI_IntensityDirect - Variance	F1-IBSI_IntensityDirect - Skewness	F1-IBSI_IntensityDirect - Kurtosis	F1-IBSI_IntensityDirect - Median	F1-IBSI_IntensityDirect - Min	F1-IBSI_IntensityDirect - 10thPercentile	F1-IBSI_IntensityDirect - 90thPercentile	F1-IBSI_IntensityDirect - InterquartileRange	F1-IBSI_IntensityDirect - Range	F1-IBSI_IntensityDirect - MeanAbsoluteDeviation	F1-IBSI_IntensityDirect - RobustMeanAbsoluteDeviation	F1-IBSI_IntensityDirect - MedianAbsoluteDeviation	F1-IBSI_IntensityDirect - CoefficientOfVariation	F1-IBSI_IntensityDirect - QuartileCoefficientOfDispersion	F1-IBSI_IntensityDirect - Energy	F1-IBSI_IntensityDirect - RootMeanSquare	F2-IBSI_IntensityVolumeHistogram - VolumeIntFract_10	F2-IBSI_IntensityVolumeHistogram - VolumeIntFract_90	F2-IBSI_IntensityVolumeHistogram - IntensityVolFract_10	F2-IBSI_IntensityVolumeHistogram - IntensityVolFract_90	F2-IBSI_IntensityVolumeHistogram - VolumeFractionDiff	F2-IBSI_IntensityVolumeHistogram - IntensityFractDiff	F2-IBSI_IntensityVolumeHistogram - AreaUnderIVHCurve	F3-IBSI_LocalIntensityFeatures - LocalIntensityPeak	F5-IBSI_GrayLevelCooccurenceMatrix - -222-1JointMaximum	F5-IBSI_GrayLevelCooccurenceMatrix - -222-1JointAverage	F5-IBSI_GrayLevelCooccurenceMatrix - -222-1JointVariance	F5-IBSI_GrayLevelCooccurenceMatrix - -222-1JointEntropy	F5-IBSI_GrayLevelCooccurenceMatrix - -222-1DifferenceAverage	F5-IBSI_GrayLevelCooccurenceMatrix - -222-1DifferenceVariance	F5-IBSI_GrayLevelCooccurenceMatrix - -222-1DifferenceEntropy	F5-IBSI_GrayLevelCooccurenceMatrix - -222-1SumAverage	F5-IBSI_GrayLevelCooccurenceMatrix - -222-1SumVariance	F5-IBSI_GrayLevelCooccurenceMatrix - -222-1SumEntropy	F5-IBSI_GrayLevelCooccurenceMatrix - -222-1AngularSecondMoment	F5-IBSI_GrayLevelCooccurenceMatrix - -222-1Contrast	F5-IBSI_GrayLevelCooccurenceMatrix - -222-1Dissimilarity	F5-IBSI_GrayLevelCooccurenceMatrix - -222-1InverseDifference
1	PR	0	2016-02-22	2.61	2016-03-25	0.96		1.32708	1.11887	0.685607		0.0721026	0.447762	-0.484916	0.632668	0.221558	0.341165	1.0807	0.368085	1.10552	0.220652	0.165837	0.218372	0.391652	0.273491	47.7101	0.736315	0.886364	0.0454545	26	5	0.840909	21	0.431085	1.06519	0.0300147	14.9046	55.0907	6.47812	5.5728	13.5009	3.51523	29.8092	174.111	4.88497	0.0120806	46.2517	5.5728	0.245241
2	PR	1	2016-07-27	6.45	2016-08-29	3.96		5.56081	4.3681	2.58682		1.6564	0.174512	-0.993969	2.53228	0.339587	0.820926	4.39452	2.0646	5.22122	1.09798	0.859838	1.09682	0.497527	0.407123	1803.17	2.88929	0.875	0.0324074	26	4	0.842593	22	0.444668	4.1457	0.0178569	16.3957	59.9369	7.57057	5.22154	12.5552	3.59137	32.7914	198.123	5.45258	0.00598058	41.6244	5.22154	0.267389
3	CR	0	2017-09-13	2.24	2017-10-16	2.24		1.71137	1.14452	0.875409		0.0998488	0.530558	-0.213467	0.82389	0.283235	0.504366	1.3015	0.443024	1.42814	0.25445	0.186003	0.251242	0.360961	0.253573	73.6261	0.930693	0.929412	0.0470588	24	6	0.882353	18	0.427324	1.14452	0.0307375	15.9254	51.3542	6.26718	6.47771	20.8132	3.68131	31.8508	140.757	4.71068	0.0141325	64.6603	6.47771	0.234338
4	PR	1	2015-11-09	2.3	2015-12-14	2.3		1.7818	1.25184	1.05549		0.0603267	0.733025	0.28872	0.997289	0.568631	0.768758	1.45532	0.324175	1.21317	0.198359	0.14231	0.195675	0.232703	0.156028	88.0785	1.08369	0.96	0.04	25	7	0.92	18	0.415054	1.25184	0.0322023	15.2337	46.068	6.11343	6.54507	20.7236	3.64478	30.4673	118.287	4.5259	0.0155895	65.9852	6.54507	0.225423
5	PR	1	2016-01-11	9.35	2016-02-08	9.53		5.63671	4.70215	3.07191		1.28553	0.0163301	-0.56752	3.06398	0.564671	1.46673	4.69996	1.52434	5.07204	0.92386	0.670595	0.923836	0.369091	0.250009	3506.16	3.27448	0.954128	0.0458716	28	7	0.908257	21	0.510407	4.52631	0.0155894	17.8611	49.2275	7.9752	4.62968	10.7956	3.52197	35.7221	163.728	5.4767	0.00467139	33.1823	4.62968	0.285882
6	PR	1	2017-05-24	11.67	2017-07-03	3.69		8.62051	6.64717	3.24448		2.85036	0.785265	0.0942813	2.85602	0.681725	1.3289	5.58742	2.44002	7.93879	1.3811	0.999109	1.34951	0.520362	0.391573	5992.89	3.65746	0.816964	0.015625	21	4	0.801339	17	0.333669	6.59774	0.0135735	12.3431	47.4988	8.12507	4.4587	11.8639	3.53441	24.6862	157.468	5.46973	0.00434726	32.5271	4.4587	0.299006
7	CR	0	2016-02-29	5.43	2016-03-25	2.33		3.31977	2.38027	2.00419		0.199597	0.12461	0.176047	2.00826	0.856311	1.42719	2.5692	0.540425	2.46346	0.346595	0.234893	0.346551	0.222915	0.134533	691.482	2.05338	0.963415	0.0243902	24	9	0.939024	15	0.481019	2.37583	0.0245369	16.4731	32.5798	6.98933	4.88517	12.3498	3.51589	32.9462	93.245	4.87324	0.0089478	37.0742	4.88517	0.271952
8	PR	1	2016-02-29	3.89	2016-03-25	2.55		5.46475	4.56394	3.47627		1.01526	-0.0412781	-0.801944	3.46754	1.43388	2.05305	4.77906	1.65154	4.03088	0.834545	0.630888	0.83437	0.289851	0.233688	1689.86	3.61935	0.922481	0.0697674	28	6	0.852713	22	0.523256	4.44368	0.0181827	18.7745	57.8319	6.9927	6.3158	19.0406	3.75494	37.5491	170.565	5.15521	0.00841552	60.7626	6.3158	0.231947
9	PR	1	2015-10-05	13.05	2015-11-16	4.02		3.19708	2.80272	1.73087		0.499248	0.0679202	-1.02175	1.7098	0.393713	0.786522	2.75342	1.19689	2.80336	0.602183	0.468123	0.602088	0.40822	0.345623	1593.79	1.86953	0.914474	0.0657895	28	6	0.848684	22	0.49236	2.67814	0.0112423	16.8398	63.4966	8.22298	4.02539	8.6139	3.34869	33.6795	228.176	5.71376	0.00394213	25.8103	4.02539	0.31115
10	CR	0	2015-09-07	6.66	2015-10-05	1.53		5.61207	4.27422	2.8357		0.865668	0.435912	-0.2444	2.78338	0.905462	1.71589	4.12565	1.3637	4.70661	0.750271	0.538476	0.748387	0.328107	0.242887	1995.13	2.98443	0.946429	0.0133929	23	7	0.933036	16	0.423315	4.27422	0.0163086	15.3685	39.2963	7.59118	4.81362	11.8952	3.54678	30.7371	121.293	5.21823	0.00586515	35.8922	4.81362	0.274798
11	CR	0	2015-02-02	6.06	2015-03-09	3.52		2.45027	1.70784	0.877129		0.25065	0.731481	-0.339006	0.746131	0.26874	0.348713	1.60994	0.785635	2.18153	0.428912	0.340077	0.422032	0.570781	0.480114	223.381	1.00995	0.611872	0.00913242	21	3	0.60274	18	0.287082	1.70784	0.0448494	10.1788	59.8393	6.96988	3.71881	12.0364	3.31194	20.3576	212.672	5.22526	0.012847	26.685	3.71881	0.374932
12	PR	0	2016-04-27	5.45	2016-05-23	1.88		3.69562	2.80735	2.06702		0.516077	0.289769	-0.679919	2.02547	0.634461	1.15666	3.09156	1.06681	3.06116	0.5958	0.443155	0.594879	0.347546	0.262036	972.096	2.1883	0.945813	0.0541872	27	7	0.891626	20	0.482361	2.80735	0.0171284	17.4904	55.2944	7.53936	6.82698	17.9356	3.8156	34.9808	151.763	5.27807	0.0060017	69.4153	6.82698	0.223858
13	CR	0	2017-09-13	8.27	2017-10-16	4.11		5.14843	3.88532	2.08758		0.970468	0.764447	0.0416477	1.88075	0.522977	0.99665	3.49065	1.36981	4.62546	0.797294	0.567404	0.782693	0.471898	0.344028	1657.15	2.30834	0.855305	0.0192926	22	5	0.836013	17	0.349393	3.88532	0.0140677	13.1325	47.7926	7.91993	4.93997	13.2007	3.59692	26.265	152.578	5.40116	0.00479547	38.5925	4.93997	0.27203
14	CR	0	2015-09-28	3.54	2015-10-26	2.05		2.61649	1.80386	1.28001		0.23551	0.513712	-0.251158	1.20524	0.369102	0.687637	1.98005	0.68052	2.24739	0.395013	0.29094	0.388768	0.379134	0.271421	204.259	1.36892	0.954128	0.0183486	24	6	0.93578	18	0.417283	1.80386	0.0223066	15.6072	49.4002	6.68923	6.16986	20.2218	3.71344	31.2144	137.384	4.90327	0.0104437	60.2166	6.16986	0.240407
15	CR	0	2016-02-08	5.29	2016-03-09	1.96		1.82429	1.43294	0.87695		0.119406	0.718152	-0.299702	0.802228	0.323759	0.48867	1.43245	0.507647	1.50053	0.286093	0.213089	0.280202	0.394038	0.298052	167.917	0.942575	0.873016	0.026455	25	5	0.846561	20	0.379758	1.34807	0.0189079	13.7962	55.4983	7.39992	5.04791	14.3934	3.59988	27.5924	180.906	5.29086	0.00667168	41.0871	5.04791	0.27474
[truncated: 80 more columns]

## Sheet: FLT1 - Lesion +1mm
											Feature Parent -->	F1-IBSI_IntensityDirect	F1-IBSI_IntensityDirect	F1-IBSI_IntensityDirect	F1-IBSI_IntensityDirect	F1-IBSI_IntensityDirect	F1-IBSI_IntensityDirect	F1-IBSI_IntensityDirect	F1-IBSI_IntensityDirect	F1-IBSI_IntensityDirect	F1-IBSI_IntensityDirect	F1-IBSI_IntensityDirect	F1-IBSI_IntensityDirect	F1-IBSI_IntensityDirect	F1-IBSI_IntensityDirect	F1-IBSI_IntensityDirect	F1-IBSI_IntensityDirect	F2-IBSI_IntensityVolumeHistogram	F2-IBSI_IntensityVolumeHistogram	F2-IBSI_IntensityVolumeHistogram	F2-IBSI_IntensityVolumeHistogram	F2-IBSI_IntensityVolumeHistogram	F2-IBSI_IntensityVolumeHistogram	F2-IBSI_IntensityVolumeHistogram	F3-IBSI_LocalIntensityFeatures	F5-IBSI_GrayLevelCooccurenceMatrix	F5-IBSI_GrayLevelCooccurenceMatrix	F5-IBSI_GrayLevelCooccurenceMatrix	F5-IBSI_GrayLevelCooccurenceMatrix	F5-IBSI_GrayLevelCooccurenceMatrix	F5-IBSI_GrayLevelCooccurenceMatrix	F5-IBSI_GrayLevelCooccurenceMatrix	F5-IBSI_GrayLevelCooccurenceMatrix	F5-IBSI_GrayLevelCooccurenceMatrix	F5-IBSI_GrayLevelCooccurenceMatrix	F5-IBSI_GrayLevelCooccurenceMatrix	F5-IBSI_GrayLevelCooccurenceMatrix	F5-IBSI_GrayLevelCooccurenceMatrix	F5-IBSI_GrayLevelCooccurenceMatrix
											Feature Name -->	Variance	Skewness	Kurtosis	Median	Min	10thPercentile	90thPercentile	InterQuartileRange	Range	MeanAbsoluteDeviation	RobustMeanAbsoluteDeviation	MedianAbsoluteDeviation	CoefficientOfVariation	QuartileCoefficientOfDispersion	Energy	RootMeanSquare	VolumeIntFract_10	VolumeIntFract_90	IntensityVolFract_10	IntensityVolFract_90	VolumeFractionDiff	IntensityFractDiff	AreaUnderIVHCurve	LocalIntensityPeak	-222-1JointMaximum	-222-1JointAverage	-222-1JointVariance	-222-1JointEntropy	-222-1DifferenceAverage	-222-1DifferenceVariance	-222-1DifferenceEntropy	-222-1SumAverage	-222-1SumVariance	-222-1SumEntropy	-222-1AngularSecondMoment	-222-1Contrast	-222-1Dissimilarity	-222-1InverseDifference
Patient ID	PET response	MD Anderson__ RCB-0 I (pCR) score=0 / RCB-II III (pPR) score=1	PET 1	Volume PET 1 [ml]	PET 2	Volume PET 2 [ml]		SUV_max	SUV_peak	SUV_mean		F1-IBSI_IntensityDirect - Variance	F1-IBSI_IntensityDirect - Skewness	F1-IBSI_IntensityDirect - Kurtosis	F1-IBSI_IntensityDirect - Median	F1-IBSI_IntensityDirect - Min	F1-IBSI_IntensityDirect - 10thPercentile	F1-IBSI_IntensityDirect - 90thPercentile	F1-IBSI_IntensityDirect - InterquartileRange	F1-IBSI_IntensityDirect - Range	F1-IBSI_IntensityDirect - MeanAbsoluteDeviation	F1-IBSI_IntensityDirect - RobustMeanAbsoluteDeviation	F1-IBSI_IntensityDirect - MedianAbsoluteDeviation	F1-IBSI_IntensityDirect - CoefficientOfVariation	F1-IBSI_IntensityDirect - QuartileCoefficientOfDispersion	F1-IBSI_IntensityDirect - Energy	F1-IBSI_IntensityDirect - RootMeanSquare	F2-IBSI_IntensityVolumeHistogram - VolumeIntFract_10	F2-IBSI_IntensityVolumeHistogram - VolumeIntFract_90	F2-IBSI_IntensityVolumeHistogram - IntensityVolFract_10	F2-IBSI_IntensityVolumeHistogram - IntensityVolFract_90	F2-IBSI_IntensityVolumeHistogram - VolumeFractionDiff	F2-IBSI_IntensityVolumeHistogram - IntensityFractDiff	F2-IBSI_IntensityVolumeHistogram - AreaUnderIVHCurve	F3-IBSI_LocalIntensityFeatures - LocalIntensityPeak	F5-IBSI_GrayLevelCooccurenceMatrix - -222-1JointMaximum	F5-IBSI_GrayLevelCooccurenceMatrix - -222-1JointAverage	F5-IBSI_GrayLevelCooccurenceMatrix - -222-1JointVariance	F5-IBSI_GrayLevelCooccurenceMatrix - -222-1JointEntropy	F5-IBSI_GrayLevelCooccurenceMatrix - -222-1DifferenceAverage	F5-IBSI_GrayLevelCooccurenceMatrix - -222-1DifferenceVariance	F5-IBSI_GrayLevelCooccurenceMatrix - -222-1DifferenceEntropy	F5-IBSI_GrayLevelCooccurenceMatrix - -222-1SumAverage	F5-IBSI_GrayLevelCooccurenceMatrix - -222-1SumVariance	F5-IBSI_GrayLevelCooccurenceMatrix - -222-1SumEntropy	F5-IBSI_GrayLevelCooccurenceMatrix - -222-1AngularSecondMoment	F5-IBSI_GrayLevelCooccurenceMatrix - -222-1Contrast	F5-IBSI_GrayLevelCooccurenceMatrix - -222-1Dissimilarity	F5-IBSI_GrayLevelCooccurenceMatrix - -222-1InverseDifference
1	PR	0	2016-02-22		2016-03-25			1.32708	1.11887	0.659979		0.0802594	0.52049	-0.617244	0.610656	0.212273	0.31805	1.0737	0.434492	1.1148	0.236434	0.177293	0.232647	0.429257	0.345013	61.8998	0.718214	0.85	0.05	26	5	0.8	21	0.414247	1.06519	0.0178136	14.3745	59.6979	6.95572	5.47935	13.461	3.58293	28.7491	193.942	5.15358	0.00860666	44.8499	5.47935	0.249045
2	PR	1	2016-07-27		2016-08-29			5.56081	4.3681	2.05089		1.58483	0.732689	-0.506009	1.71142	0.339587	0.695741	4.09125	1.94425	5.22122	1.05439	0.800075	1.02593	0.613831	0.494032	2055.8	2.40644	0.75493	0.0197183	24	4	0.735211	20	0.338937	4.1457	0.0202396	12.6825	63.3706	7.98008	4.79764	13.4321	3.60475	25.365	215.824	5.56948	0.00503291	37.6583	4.79764	0.293331
3	CR	0	2017-09-13		2017-10-16			1.71137	1.14452	0.78469		0.0871038	0.908314	0.546433	0.742375	0.283235	0.464951	1.26495	0.368186	1.42814	0.229706	0.157635	0.226947	0.376115	0.249088	92.7752	0.838357	0.901515	0.030303	23	6	0.871212	17	0.362781	1.14452	0.0214816	13.5412	48.425	6.94713	5.80635	19.2909	3.71175	27.0825	139.463	5.03626	0.00894321	54.237	5.80635	0.255727
4	PR	1	2015-11-09		2015-12-14			1.7818	1.25184	1.00322		0.0583206	0.929597	0.632617	0.937	0.568631	0.736978	1.306	0.327309	1.21317	0.192598	0.136111	0.187258	0.240722	0.166641	104.347	1.03188	0.938776	0.0306122	21	6	0.908163	15	0.370474	1.25184	0.0241672	13.7567	45.4325	6.55649	6.27511	20.9545	3.71584	27.5135	119.877	4.76657	0.0114643	61.853	6.27511	0.233635
5	PR	1	2016-01-11		2016-02-08			5.63671	4.70215	2.84072		1.29858	0.268711	-0.597753	2.72475	0.564671	1.38661	4.50741	1.6057	5.07204	0.937095	0.685487	0.933339	0.401149	0.285228	3869.1	3.06076	0.939467	0.0363196	26	7	0.903148	19	0.463329	4.52631	0.0131372	16.5282	50.5481	8.24072	4.92301	11.9264	3.59019	33.0565	164.772	5.54162	0.00389764	37.4204	4.92301	0.273209
6	PR	1	2017-05-24		2017-07-03			8.62051	6.64717	2.75084		2.96508	0.94854	0.397786	2.35478	0.328383	0.869349	5.13674	2.41872	8.29213	1.38582	0.986434	1.34853	0.625968	0.460543	6319.34	3.24534	0.761667	0.0116667	20	4	0.75	16	0.301613	6.59774	0.0135394	11.2317	45.9786	8.13925	4.07101	10.8981	3.44539	22.4633	155.812	5.44863	0.00457665	28.1029	4.07101	0.321043
7	CR	0	2016-02-29		2016-03-25			3.31977	2.38027	1.87705		0.220412	0.182855	0.00161567	1.8718	0.806712	1.26858	2.52118	0.592794	2.51305	0.371398	0.25885	0.371382	0.250116	0.158492	853.57	1.93487	0.947368	0.0175439	23	7	0.929825	16	0.440365	2.37583	0.019864	15.3689	34.5863	7.41018	4.8861	12.5533	3.53755	30.7377	100.881	5.06332	0.00686464	37.4644	4.8861	0.270772
8	PR	1	2016-02-29		2016-03-25			5.46475	4.56394	3.27141		1.0809	0.0632017	-0.73085	3.23399	1.09776	1.84532	4.65185	1.48492	4.36699	0.860537	0.639178	0.859934	0.317802	0.227143	1944.2	3.43264	0.933333	0.0666667	28	7	0.866667	21	0.513392	4.44368	0.0173165	18.4516	53.7127	7.33514	6.08766	17.0089	3.76217	36.9033	159.067	5.2287	0.00680282	55.7835	6.08766	0.231974
9	PR	1	2015-10-05		2015-11-16			3.19708	2.80272	1.68855		0.493194	0.126661	-1.00935	1.65342	0.393713	0.760817	2.69452	1.15048	2.80336	0.59804	0.464751	0.597377	0.415906	0.341591	1769.18	1.82877	0.909263	0.0567108	28	6	0.852552	22	0.477011	2.67814	0.0104672	16.5334	62.8493	8.34161	4.08277	8.82911	3.37367	33.0669	224.941	5.72631	0.00362648	26.4563	4.08277	0.307884
10	CR	0	2015-09-07		2015-10-05			5.61207	4.27422	2.50735		0.944636	0.636785	-0.109663	2.36164	0.775504	1.38631	3.93935	1.38695	4.83657	0.787406	0.568314	0.779796	0.387629	0.28702	2277.91	2.68914	0.904762	0.00952381	22	6	0.895238	16	0.369892	4.27422	0.0132327	13.5908	42.3287	7.93947	4.83382	12.5566	3.59722	27.1817	132.483	5.33578	0.0047045	36.8321	4.83382	0.277468
11	CR	0	2015-02-02		2015-03-09			2.45027	1.70784	0.82168		0.228737	0.879859	0.0369916	0.698129	0.221575	0.32535	1.54407	0.737921	2.2287	0.401399	0.307354	0.391867	0.582057	0.472832	248.571	0.950734	0.614545	0.00727273	20	3	0.607273	17	0.277654	1.70784	0.0516648	9.9091	51.9873	7.08905	3.50316	10.7707	3.26722	19.8182	184.255	5.22171	0.0128874	23.6945	3.50316	0.384876
12	PR	0	2016-04-27		2016-05-23			3.69562	2.80735	1.76453		0.538072	0.58254	-0.327358	1.62893	0.437057	0.896061	2.84696	1.02356	3.25856	0.598194	0.428125	0.586903	0.415711	0.295793	1248.86	1.91093	0.918129	0.0380117	25	6	0.880117	19	0.419543	2.80735	0.0121981	15.1892	52.8688	8.0484	5.77034	14.4627	3.70066	30.3784	160.558	5.45561	0.00445844	50.917	5.77034	0.248983
13	CR	0	2017-09-13		2017-10-16			5.14843	3.88532	1.75508		0.993711	0.932697	0.405631	1.54767	0.38131	0.639802	3.16853	1.33978	4.76712	0.798689	0.570308	0.784447	0.567979	0.407966	1861.83	2.01842	0.741794	0.0131291	20	3	0.728665	17	0.297134	3.88532	0.0153533	11.1838	47.1422	8.02187	4.3251	11.2991	3.46365	22.3677	157.741	5.43704	0.00485578	30.8276	4.3251	0.301
14	CR	0	2015-09-28		2015-10-26			2.61649	1.80386	1.17286		0.226442	0.752968	0.105203	1.11597	0.369102	0.631577	1.88928	0.624171	2.24739	0.376645	0.264226	0.370669	0.405728	0.271294	230.693	1.26571	0.881944	0.0138889	23	5	0.868056	18	0.367496	1.80386	0.0264111	13.8437	48.8356	7.00577	5.75914	18.0839	3.71336	27.6874	142.378	5.05912	0.00886993	52.9647	5.75914	0.257041
15	CR	0	2016-02-08		2016-03-09			1.82429	1.43294	0.827955		0.115778	0.814421	0.00563744	0.738674	0.24837	0.458139	1.31948	0.464941	1.57592	0.276513	0.197275	0.270167	0.410966	0.289771	186.7	0.895146	0.927039	0.0257511	23	6	0.901288	17	0.379205	1.34807	0.0164308	13.7206	50.9384	7.55648	4.84176	14.1248	3.59304	27.4413	164.903	5.32151	0.00615187	38.8508	4.84176	0.284636
[truncated: 80 more columns]

## Sheet: FLT1 - Lesion +2mm
											Feature Parent -->	F1-IBSI_IntensityDirect	F1-IBSI_IntensityDirect	F1-IBSI_IntensityDirect	F1-IBSI_IntensityDirect	F1-IBSI_IntensityDirect	F1-IBSI_IntensityDirect	F1-IBSI_IntensityDirect	F1-IBSI_IntensityDirect	F1-IBSI_IntensityDirect	F1-IBSI_IntensityDirect	F1-IBSI_IntensityDirect	F1-IBSI_IntensityDirect	F1-IBSI_IntensityDirect	F1-IBSI_IntensityDirect	F1-IBSI_IntensityDirect	F1-IBSI_IntensityDirect	F2-IBSI_IntensityVolumeHistogram	F2-IBSI_IntensityVolumeHistogram	F2-IBSI_IntensityVolumeHistogram	F2-IBSI_IntensityVolumeHistogram	F2-IBSI_IntensityVolumeHistogram	F2-IBSI_IntensityVolumeHistogram	F2-IBSI_IntensityVolumeHistogram	F3-IBSI_LocalIntensityFeatures	F5-IBSI_GrayLevelCooccurenceMatrix	F5-IBSI_GrayLevelCooccurenceMatrix	F5-IBSI_GrayLevelCooccurenceMatrix	F5-IBSI_GrayLevelCooccurenceMatrix	F5-IBSI_GrayLevelCooccurenceMatrix	F5-IBSI_GrayLevelCooccurenceMatrix	F5-IBSI_GrayLevelCooccurenceMatrix	F5-IBSI_GrayLevelCooccurenceMatrix	F5-IBSI_GrayLevelCooccurenceMatrix	F5-IBSI_GrayLevelCooccurenceMatrix	F5-IBSI_GrayLevelCooccurenceMatrix	F5-IBSI_GrayLevelCooccurenceMatrix	F5-IBSI_GrayLevelCooccurenceMatrix	F5-IBSI_GrayLevelCooccurenceMatrix
											Feature Name -->	Variance	Skewness	Kurtosis	Median	Min	10thPercentile	90thPercentile	InterQuartileRange	Range	MeanAbsoluteDeviation	RobustMeanAbsoluteDeviation	MedianAbsoluteDeviation	CoefficientOfVariation	QuartileCoefficientOfDispersion	Energy	RootMeanSquare	VolumeIntFract_10	VolumeIntFract_90	IntensityVolFract_10	IntensityVolFract_90	VolumeFractionDiff	IntensityFractDiff	AreaUnderIVHCurve	LocalIntensityPeak	-222-1JointMaximum	-222-1JointAverage	-222-1JointVariance	-222-1JointEntropy	-222-1DifferenceAverage	-222-1DifferenceVariance	-222-1DifferenceEntropy	-222-1SumAverage	-222-1SumVariance	-222-1SumEntropy	-222-1AngularSecondMoment	-222-1Contrast	-222-1Dissimilarity	-222-1InverseDifference
Patient ID	PET response	MD Anderson__ RCB-0 I (pCR) score=0 / RCB-II III (pPR) score=1	PET 1	Volume PET 1 [ml]	PET 2	Volume PET 2 [ml]		SUV_max	SUV_peak	SUV_mean		F1-IBSI_IntensityDirect - Variance	F1-IBSI_IntensityDirect - Skewness	F1-IBSI_IntensityDirect - Kurtosis	F1-IBSI_IntensityDirect - Median	F1-IBSI_IntensityDirect - Min	F1-IBSI_IntensityDirect - 10thPercentile	F1-IBSI_IntensityDirect - 90thPercentile	F1-IBSI_IntensityDirect - InterquartileRange	F1-IBSI_IntensityDirect - Range	F1-IBSI_IntensityDirect - MeanAbsoluteDeviation	F1-IBSI_IntensityDirect - RobustMeanAbsoluteDeviation	F1-IBSI_IntensityDirect - MedianAbsoluteDeviation	F1-IBSI_IntensityDirect - CoefficientOfVariation	F1-IBSI_IntensityDirect - QuartileCoefficientOfDispersion	F1-IBSI_IntensityDirect - Energy	F1-IBSI_IntensityDirect - RootMeanSquare	F2-IBSI_IntensityVolumeHistogram - VolumeIntFract_10	F2-IBSI_IntensityVolumeHistogram - VolumeIntFract_90	F2-IBSI_IntensityVolumeHistogram - IntensityVolFract_10	F2-IBSI_IntensityVolumeHistogram - IntensityVolFract_90	F2-IBSI_IntensityVolumeHistogram - VolumeFractionDiff	F2-IBSI_IntensityVolumeHistogram - IntensityFractDiff	F2-IBSI_IntensityVolumeHistogram - AreaUnderIVHCurve	F3-IBSI_LocalIntensityFeatures - LocalIntensityPeak	F5-IBSI_GrayLevelCooccurenceMatrix - -222-1JointMaximum	F5-IBSI_GrayLevelCooccurenceMatrix - -222-1JointAverage	F5-IBSI_GrayLevelCooccurenceMatrix - -222-1JointVariance	F5-IBSI_GrayLevelCooccurenceMatrix - -222-1JointEntropy	F5-IBSI_GrayLevelCooccurenceMatrix - -222-1DifferenceAverage	F5-IBSI_GrayLevelCooccurenceMatrix - -222-1DifferenceVariance	F5-IBSI_GrayLevelCooccurenceMatrix - -222-1DifferenceEntropy	F5-IBSI_GrayLevelCooccurenceMatrix - -222-1SumAverage	F5-IBSI_GrayLevelCooccurenceMatrix - -222-1SumVariance	F5-IBSI_GrayLevelCooccurenceMatrix - -222-1SumEntropy	F5-IBSI_GrayLevelCooccurenceMatrix - -222-1AngularSecondMoment	F5-IBSI_GrayLevelCooccurenceMatrix - -222-1Contrast	F5-IBSI_GrayLevelCooccurenceMatrix - -222-1Dissimilarity	F5-IBSI_GrayLevelCooccurenceMatrix - -222-1InverseDifference
1	PR	0	2016-02-22		2016-03-25			1.32708	1.11887	0.596689		0.0798238	0.694086	-0.306754	0.521683	0.122336	0.284738	1.04859	0.387083	1.20474	0.231295	0.168747	0.225446	0.473498	0.332456	71.9172	0.660198	0.909091	0.0424242	26	6	0.866667	20	0.406354	1.06519	0.0200983	13.9234	52.2949	7.28342	4.76195	11.4315	3.47875	27.8468	173.926	5.23595	0.0071761	35.2539	4.76195	0.278849
2	PR	1	2016-07-27		2016-08-29			5.56081	4.3681	1.83227		1.41415	0.995633	0.114887	1.45585	0.278321	0.604906	3.68408	1.56354	5.28249	0.965415	0.688799	0.923234	0.649018	0.46703	2266.4	2.18435	0.724211	0.0147368	22	3	0.709474	19	0.303497	4.1457	0.0178676	11.4692	56.1773	8.05519	4.56412	12.7116	3.56908	22.9384	190.09	5.48503	0.00510645	34.6192	4.56412	0.301678
3	CR	0	2017-09-13		2017-10-16			1.71137	1.14452	0.708267		0.0803741	1.21167	1.29973	0.639306	0.283235	0.421176	1.10943	0.325853	1.42814	0.21906	0.145987	0.212147	0.400277	0.244796	107.091	0.7629	0.847826	0.0217391	20	5	0.826087	15	0.307591	1.14452	0.0185457	11.5956	46.4768	7.23547	5.20263	17.7733	3.66931	23.1912	139.932	5.11613	0.00759576	45.9747	5.20263	0.280597
4	PR	1	2015-11-09		2015-12-14			1.7818	1.25184	0.957623		0.0611137	1.00043	0.711723	0.906001	0.568631	0.686403	1.28951	0.332429	1.21317	0.197275	0.138984	0.190858	0.258151	0.179164	113.466	0.989018	0.853448	0.0258621	21	5	0.827586	16	0.331618	1.25184	0.0234157	12.5243	47.9482	6.7453	5.92239	20.1514	3.71035	25.0486	135.316	4.90006	0.0102476	56.4773	5.92239	0.247512
5	PR	1	2016-01-11		2016-02-08			5.63671	4.70215	2.58251		1.41891	0.425529	-0.601679	2.43347	0.507625	1.12977	4.36303	1.78612	5.12909	0.986071	0.725706	0.979637	0.461248	0.35345	4060.32	2.84399	0.896414	0.0298805	26	5	0.866534	21	0.418038	4.52631	0.012333	15.1613	54.7622	8.41168	4.89963	11.6973	3.58132	30.3226	181.95	5.6154	0.00347737	37.0992	4.89963	0.273196
6	PR	1	2017-05-24		2017-07-03			8.62051	6.64717	2.43431		2.84776	1.14328	0.861243	1.97435	0.310299	0.71163	4.86929	2.17629	8.31021	1.33938	0.937145	1.29042	0.693227	0.490568	6589	2.96203	0.6751	0.00932091	19	3	0.665779	16	0.263498	6.59774	0.0193463	9.89688	44.5677	8.02411	3.73095	10.1605	3.36414	19.7938	153.656	5.38431	0.00544429	24.6152	3.73095	0.345257
7	CR	0	2016-02-29		2016-03-25			3.31977	2.38027	1.74579		0.244998	0.206821	-0.069866	1.75443	0.568301	1.09359	2.32669	0.668938	2.75147	0.393753	0.275481	0.393697	0.283524	0.195583	1037.22	1.8146	0.955556	0.015873	22	8	0.939683	14	0.441167	2.37583	0.0159766	15.4523	32.0817	7.68653	4.40076	10.4139	3.45504	30.9046	97.6273	5.15431	0.00574696	30.6994	4.40076	0.293767
8	PR	1	2016-02-29		2016-03-25			5.46475	4.56394	3.02163		1.19317	0.166744	-0.690703	2.97573	0.926814	1.47762	4.54899	1.5173	4.53794	0.899345	0.660858	0.898327	0.361502	0.253539	2188.56	3.213	0.896226	0.0518868	27	5	0.84434	22	0.476035	4.44368	0.0136039	17.5028	55.5035	7.66839	5.9438	16.457	3.76372	35.0055	168.809	5.38766	0.00543505	53.2053	5.9438	0.235442
9	PR	1	2015-10-05		2015-11-16			3.19708	2.80272	1.57437		0.509335	0.257538	-0.952598	1.51494	0.327011	0.67171	2.58488	1.15851	2.87006	0.605268	0.466914	0.603227	0.453309	0.373652	1942.19	1.72858	0.893846	0.0476923	27	5	0.846154	22	0.448139	2.67814	0.0101843	15.628	62.9561	8.44707	3.9471	8.54153	3.35001	31.2559	226.847	5.7549	0.00342942	24.9774	3.9471	0.317367
10	CR	0	2015-09-07		2015-10-05			5.61207	4.27422	2.31375		1.0123	0.693971	-0.0286515	2.13697	0.656176	1.15175	3.78408	1.39078	4.9559	0.814568	0.585089	0.805671	0.434849	0.311311	2399.88	2.52304	0.856764	0.00795756	22	5	0.848806	17	0.345084	4.27422	0.0129966	12.7609	43.5595	8.07794	4.71751	11.9111	3.55915	25.5218	139.093	5.39545	0.00434994	35.1452	4.71751	0.282131
11	CR	0	2015-02-02		2015-03-09			2.45027	1.70784	0.75762		0.218026	1.01719	0.344728	0.580021	0.209032	0.310453	1.43416	0.713936	2.24124	0.389505	0.292296	0.374294	0.616315	0.487258	269.285	0.889952	0.564706	0.00588235	19	3	0.558824	16	0.252135	1.70784	0.0523767	9.04953	49.4139	7.03867	3.1765	10.0186	3.16914	18.0991	177.03	5.15755	0.0144308	20.6256	3.1765	0.41243
12	PR	0	2016-04-27		2016-05-23			3.69562	2.80735	1.6126		0.540769	0.720127	-0.0812898	1.49481	0.390143	0.777171	2.66683	1.02053	3.30548	0.591166	0.418249	0.582608	0.456015	0.324267	1385.29	1.77236	0.879819	0.0294785	24	5	0.85034	19	0.381428	2.80735	0.0116042	13.9105	51.9694	8.21552	5.28518	13.2532	3.63877	27.821	164.041	5.50584	0.00409137	43.8369	5.28518	0.264867
13	CR	0	2017-09-13		2017-10-16			5.14843	3.88532	1.55933		0.970717	1.11533	0.817023	1.26767	0.291237	0.534496	3.04745	1.29823	4.8572	0.785967	0.550529	0.758573	0.63184	0.452827	1946.08	1.84452	0.678322	0.0104895	20	3	0.667832	17	0.269513	3.88532	0.0215465	10.1571	45.4755	7.94083	3.95177	10.2863	3.40123	20.3142	155.303	5.39886	0.00561052	26.5993	3.95177	0.331504
14	CR	0	2015-09-28		2015-10-26			2.61649	1.80386	1.12397		0.209948	0.930356	0.515406	1.01498	0.369102	0.622294	1.84048	0.55944	2.24739	0.356048	0.243032	0.349114	0.407664	0.255562	250.452	1.21377	0.870588	0.0117647	22	5	0.858824	17	0.345256	1.80386	0.026264	13.0574	46.2229	7.14514	5.49901	17.2904	3.6928	26.1148	135.782	5.09288	0.00835826	49.1095	5.49901	0.268136
15	CR	0	2016-02-08		2016-03-09			1.82429	1.43294	0.76738		0.114307	0.908135	0.234378	0.676709	0.24837	0.417204	1.24355	0.46232	1.57592	0.274197	0.194072	0.265394	0.440582	0.31199	212.36	0.838558	0.864238	0.0198675	22	5	0.844371	17	0.339724	1.34807	0.0185949	12.4457	51.699	7.74925	4.55146	13.4217	3.5486	24.8913	171.282	5.40432	0.00571462	35.5136	4.55146	0.301646
[truncated: 80 more columns]

## Sheet: FLT1 - Lesion -1mm
											Feature Parent -->	F1-IBSI_IntensityDirect	F1-IBSI_IntensityDirect	F1-IBSI_IntensityDirect	F1-IBSI_IntensityDirect	F1-IBSI_IntensityDirect	F1-IBSI_IntensityDirect	F1-IBSI_IntensityDirect	F1-IBSI_IntensityDirect	F1-IBSI_IntensityDirect	F1-IBSI_IntensityDirect	F1-IBSI_IntensityDirect	F1-IBSI_IntensityDirect	F1-IBSI_IntensityDirect	F1-IBSI_IntensityDirect	F1-IBSI_IntensityDirect	F1-IBSI_IntensityDirect	F2-IBSI_IntensityVolumeHistogram	F2-IBSI_IntensityVolumeHistogram	F2-IBSI_IntensityVolumeHistogram	F2-IBSI_IntensityVolumeHistogram	F2-IBSI_IntensityVolumeHistogram	F2-IBSI_IntensityVolumeHistogram	F2-IBSI_IntensityVolumeHistogram	F3-IBSI_LocalIntensityFeatures	F5-IBSI_GrayLevelCooccurenceMatrix	F5-IBSI_GrayLevelCooccurenceMatrix	F5-IBSI_GrayLevelCooccurenceMatrix	F5-IBSI_GrayLevelCooccurenceMatrix	F5-IBSI_GrayLevelCooccurenceMatrix	F5-IBSI_GrayLevelCooccurenceMatrix	F5-IBSI_GrayLevelCooccurenceMatrix	F5-IBSI_GrayLevelCooccurenceMatrix	F5-IBSI_GrayLevelCooccurenceMatrix	F5-IBSI_GrayLevelCooccurenceMatrix	F5-IBSI_GrayLevelCooccurenceMatrix	F5-IBSI_GrayLevelCooccurenceMatrix	F5-IBSI_GrayLevelCooccurenceMatrix	F5-IBSI_GrayLevelCooccurenceMatrix
											Feature Name -->	Variance	Skewness	Kurtosis	Median	Min	10thPercentile	90thPercentile	InterQuartileRange	Range	MeanAbsoluteDeviation	RobustMeanAbsoluteDeviation	MedianAbsoluteDeviation	CoefficientOfVariation	QuartileCoefficientOfDispersion	Energy	RootMeanSquare	VolumeIntFract_10	VolumeIntFract_90	IntensityVolFract_10	IntensityVolFract_90	VolumeFractionDiff	IntensityFractDiff	AreaUnderIVHCurve	LocalIntensityPeak	-222-1JointMaximum	-222-1JointAverage	-222-1JointVariance	-222-1JointEntropy	-222-1DifferenceAverage	-222-1DifferenceVariance	-222-1DifferenceEntropy	-222-1SumAverage	-222-1SumVariance	-222-1SumEntropy	-222-1AngularSecondMoment	-222-1Contrast	-222-1Dissimilarity	-222-1InverseDifference
Patient ID	PET response	MD Anderson__ RCB-0 I (pCR) score=0 / RCB-II III (pPR) score=1	PET 1	Volume PET 1 [ml]	PET 2	Volume PET 2 [ml]		SUV_max	SUV_peak	SUV_mean		F1-IBSI_IntensityDirect - Variance	F1-IBSI_IntensityDirect - Skewness	F1-IBSI_IntensityDirect - Kurtosis	F1-IBSI_IntensityDirect - Median	F1-IBSI_IntensityDirect - Min	F1-IBSI_IntensityDirect - 10thPercentile	F1-IBSI_IntensityDirect - 90thPercentile	F1-IBSI_IntensityDirect - InterquartileRange	F1-IBSI_IntensityDirect - Range	F1-IBSI_IntensityDirect - MeanAbsoluteDeviation	F1-IBSI_IntensityDirect - RobustMeanAbsoluteDeviation	F1-IBSI_IntensityDirect - MedianAbsoluteDeviation	F1-IBSI_IntensityDirect - CoefficientOfVariation	F1-IBSI_IntensityDirect - QuartileCoefficientOfDispersion	F1-IBSI_IntensityDirect - Energy	F1-IBSI_IntensityDirect - RootMeanSquare	F2-IBSI_IntensityVolumeHistogram - VolumeIntFract_10	F2-IBSI_IntensityVolumeHistogram - VolumeIntFract_90	F2-IBSI_IntensityVolumeHistogram - IntensityVolFract_10	F2-IBSI_IntensityVolumeHistogram - IntensityVolFract_90	F2-IBSI_IntensityVolumeHistogram - VolumeFractionDiff	F2-IBSI_IntensityVolumeHistogram - IntensityFractDiff	F2-IBSI_IntensityVolumeHistogram - AreaUnderIVHCurve	F3-IBSI_LocalIntensityFeatures - LocalIntensityPeak	F5-IBSI_GrayLevelCooccurenceMatrix - -222-1JointMaximum	F5-IBSI_GrayLevelCooccurenceMatrix - -222-1JointAverage	F5-IBSI_GrayLevelCooccurenceMatrix - -222-1JointVariance	F5-IBSI_GrayLevelCooccurenceMatrix - -222-1JointEntropy	F5-IBSI_GrayLevelCooccurenceMatrix - -222-1DifferenceAverage	F5-IBSI_GrayLevelCooccurenceMatrix - -222-1DifferenceVariance	F5-IBSI_GrayLevelCooccurenceMatrix - -222-1DifferenceEntropy	F5-IBSI_GrayLevelCooccurenceMatrix - -222-1SumAverage	F5-IBSI_GrayLevelCooccurenceMatrix - -222-1SumVariance	F5-IBSI_GrayLevelCooccurenceMatrix - -222-1SumEntropy	F5-IBSI_GrayLevelCooccurenceMatrix - -222-1AngularSecondMoment	F5-IBSI_GrayLevelCooccurenceMatrix - -222-1Contrast	F5-IBSI_GrayLevelCooccurenceMatrix - -222-1Dissimilarity	F5-IBSI_GrayLevelCooccurenceMatrix - -222-1InverseDifference
1	PR	0	2016-02-22		2016-03-25			1.25633	1.07192	0.712663		0.0557689	0.15829	-0.516499	0.710267	0.236429	0.391566	1.05881	0.310792	1.0199	0.192581	0.144983	0.192501	0.331369	0.221321	32.6922	0.750772	0.931034	0.0344828	27	6	0.896552	21	0.480256	1.07192	0.0367141	16.3072	47.8191	5.73586	5.95649	14.1357	3.35989	32.6144	139.31	4.35379	0.0195559	51.9666	5.95649	0.232114
2	PR	1	2016-07-27		2016-08-29			5.56081	4.3681	3.32609		1.16327	-0.201926	-0.858247	3.40459	1.07613	1.7096	4.67018	1.58391	4.48468	0.897779	0.689801	0.895474	0.32427	0.235205	1442.68	3.49659	0.915254	0.0338983	27	6	0.881356	21	0.517359	4.1457	0.0207024	18.5035	56.5778	6.82413	6.01787	16.7139	3.61494	37.0069	170.86	5.01209	0.00953991	55.4506	6.01787	0.242798
3	CR	0	2017-09-13		2017-10-16			1.71137	1.14452	1.13404		0.0927351	0.0139964	-1.03256	1.21704	0.616432	0.751399	1.56881	0.495901	1.09494	0.262077	0.213419	0.257128	0.26853	0.235116	41.3637	1.17422	0.9	0.1	29	5	0.8	24	0.484409	1.14452	0.0632715	16.6937	75.3914	4.4604	7.1953	18.406	2.82145	33.3874	225.437	3.33847	0.048955	76.1289	7.1953	0.225972
4	PR	1	2015-11-09		2015-12-14			1.7818	1.25184	1.15608		0.0526792	0.738164	0.0693363	1.11442	0.804562	0.893211	1.47204	0.295699	0.97724	0.181841	0.134445	0.179474	0.198532	0.130122	66.6817	1.17864	0.854167	0.0416667	23	4	0.8125	19	0.370632	1.25184	0.0415852	13.7637	62.3971	5.3796	7.92626	29.5423	3.47687	27.5274	152.966	4.07465	0.0254179	96.6225	7.92626	0.197549
5	PR	1	2016-01-11		2016-02-08			5.63671	4.70215	3.30112		1.19418	-0.106012	-0.525001	3.28476	0.62392	1.87447	4.78513	1.58536	5.01279	0.891317	0.646734	0.891282	0.331034	0.239329	3119.63	3.4773	0.976744	0.0581395	28	9	0.918605	19	0.5512	4.52631	0.0151411	19.0937	45.1356	7.67846	4.41819	9.96001	3.43227	38.1874	150.212	5.35422	0.00560415	30.3301	4.41819	0.291929
6	PR	1	2017-05-24		2017-07-03			8.62051	6.64717	4.08499		2.48274	0.529444	-0.104915	3.9839	0.897571	2.19376	6.24693	2.20732	7.72294	1.26933	0.902553	1.26577	0.385721	0.280663	5233.39	4.37835	0.948718	0.021978	24	7	0.92674	17	0.425322	6.59774	0.0156046	15.2485	42.2965	7.76724	4.68409	12.5267	3.55178	30.497	133.823	5.3015	0.00534833	35.3629	4.68409	0.286823
7	CR	0	2016-02-29		2016-03-25			3.31977	2.38027	2.07613		0.208869	0.0523722	-0.0741126	2.0604	0.914623	1.51341	2.62423	0.585006	2.40514	0.359672	0.249487	0.359503	0.220132	0.141389	560.379	2.12584	0.975806	0.0322581	24	9	0.943548	15	0.497789	2.37583	0.0253246	16.9191	36.4225	6.61158	5.18235	12.7309	3.51384	33.8383	105.018	4.77921	0.0113147	40.6723	5.18235	0.256059
8	PR	1	2016-02-29		2016-03-25			5.46475	4.56394	3.57174		1.1527	-0.225345	-0.898535	3.66988	1.43388	2.00606	4.95203	1.66815	4.03088	0.898279	0.678444	0.89641	0.300592	0.222907	1404.92	3.72962	0.90099	0.0891089	29	6	0.811881	23	0.547908	4.44368	0.0242224	19.5994	60.024	6.53304	6.04314	17.4839	3.61079	39.1988	183.764	4.94983	0.0115896	56.332	6.04314	0.245587
9	PR	1	2015-10-05		2015-11-16			3.19708	2.80272	1.85218		0.460568	-0.0773081	-0.988533	1.89433	0.497575	0.892729	2.77984	1.08845	2.6995	0.574028	0.442198	0.573203	0.366407	0.295543	1459.18	1.9726	0.917333	0.0693333	29	6	0.848	23	0.518151	2.67814	0.0118712	17.8144	60.7664	8.13191	4.27722	9.55178	3.4173	35.6288	214.252	5.63597	0.00415012	28.8137	4.27722	0.297417
10	CR	0	2015-09-07		2015-10-05			5.61207	4.27422	3.09258		0.798256	0.28852	-0.337322	3.02371	1.23238	1.92826	4.31682	1.2406	4.3797	0.718384	0.517537	0.716483	0.288902	0.205252	1740.87	3.21905	0.934524	0.0119048	24	7	0.922619	17	0.438652	4.27422	0.015637	15.812	41.6804	7.29369	5.08089	12.3271	3.54526	31.6241	127.657	5.16453	0.00698953	39.0652	5.08089	0.261837
11	CR	0	2015-02-02		2015-03-09			2.45027	1.70784	0.924217		0.267803	0.602505	-0.560218	0.833527	0.26874	0.34759	1.64629	0.867236	2.18153	0.44527	0.355016	0.441737	0.55993	0.497304	204.2	1.05924	0.659341	0.010989	22	3	0.648352	19	0.308844	1.70784	0.0443846	10.8623	63.1948	6.90052	3.82252	12.4135	3.32128	21.7246	225.001	5.21997	0.0125289	27.7778	3.82252	0.366213
12	PR	0	2016-04-27		2016-05-23			3.69562	2.80735	2.64743		0.347324	-0.0644195	-0.955281	2.66683	1.54931	1.82421	3.52987	0.885633	2.14631	0.495558	0.386652	0.495306	0.222609	0.161332	566.428	2.71223	0.909091	0.116883	31	6	0.792208	25	0.52765	2.80735	0.0261524	18.235	72.2076	6.19152	8.57469	36.2161	3.89289	36.47	173.146	4.67346	0.0143811	115.684	8.57469	0.194837
13	CR	0	2017-09-13		2017-10-16			5.14843	3.88532	2.6782		0.892468	0.414854	-0.394386	2.58054	0.81618	1.53628	4.06392	1.31312	4.33225	0.77052	0.555267	0.764431	0.352739	0.243911	1233.98	2.83993	0.921569	0.0326797	25	7	0.888889	18	0.442231	3.88532	0.0169129	15.9055	48.6479	7.20836	5.44332	15.3728	3.63593	31.8109	148.558	5.21555	0.00737093	46.0335	5.44332	0.252506
14	CR	0	2015-09-28		2015-10-26			2.61649	1.80386	1.42238		0.222783	0.441708	-0.559972	1.3794	0.651563	0.874693	2.07614	0.750533	1.96493	0.394849	0.301059	0.39301	0.331837	0.256021	170.692	1.49865	0.868421	0.0263158	25	5	0.842105	20	0.403862	1.80386	0.0268365	15.5123	59.3041	6.13347	7.2209	26.2296	3.75144	31.0245	155.419	4.6189	0.0149958	81.7974	7.2209	0.215782
15	CR	0	2016-02-08		2016-03-09			1.82429	1.43294	0.92697		0.12986	0.547829	-0.634654	0.851273	0.323759	0.50976	1.48537	0.571853	1.50053	0.303635	0.232232	0.299893	0.388751	0.312326	143.424	0.994552	0.896552	0.0344828	26	5	0.862069	21	0.413793	1.34807	0.0194088	14.9717	59.3083	7.05547	5.33798	15.1252	3.5798	29.9433	192.049	5.18628	0.00819649	45.1841	5.33798	0.264101
[truncated: 80 more columns]

## Sheet: FLT2 - Lesion
											Feature Parent -->	F1-IBSI_IntensityDirect	F1-IBSI_IntensityDirect	F1-IBSI_IntensityDirect	F1-IBSI_IntensityDirect	F1-IBSI_IntensityDirect	F1-IBSI_IntensityDirect	F1-IBSI_IntensityDirect	F1-IBSI_IntensityDirect	F1-IBSI_IntensityDirect	F1-IBSI_IntensityDirect	F1-IBSI_IntensityDirect	F1-IBSI_IntensityDirect	F1-IBSI_IntensityDirect	F1-IBSI_IntensityDirect	F1-IBSI_IntensityDirect	F1-IBSI_IntensityDirect	F2-IBSI_IntensityVolumeHistogram	F2-IBSI_IntensityVolumeHistogram	F2-IBSI_IntensityVolumeHistogram	F2-IBSI_IntensityVolumeHistogram	F2-IBSI_IntensityVolumeHistogram	F2-IBSI_IntensityVolumeHistogram	F2-IBSI_IntensityVolumeHistogram	F3-IBSI_LocalIntensityFeatures	F5-IBSI_GrayLevelCooccurenceMatrix	F5-IBSI_GrayLevelCooccurenceMatrix	F5-IBSI_GrayLevelCooccurenceMatrix	F5-IBSI_GrayLevelCooccurenceMatrix	F5-IBSI_GrayLevelCooccurenceMatrix	F5-IBSI_GrayLevelCooccurenceMatrix	F5-IBSI_GrayLevelCooccurenceMatrix	F5-IBSI_GrayLevelCooccurenceMatrix	F5-IBSI_GrayLevelCooccurenceMatrix	F5-IBSI_GrayLevelCooccurenceMatrix	F5-IBSI_GrayLevelCooccurenceMatrix	F5-IBSI_GrayLevelCooccurenceMatrix	F5-IBSI_GrayLevelCooccurenceMatrix	F5-IBSI_GrayLevelCooccurenceMatrix
											Feature Name -->	Variance	Skewness	Kurtosis	Median	Min	10thPercentile	90thPercentile	InterQuartileRange	Range	MeanAbsoluteDeviation	RobustMeanAbsoluteDeviation	MedianAbsoluteDeviation	CoefficientOfVariation	QuartileCoefficientOfDispersion	Energy	RootMeanSquare	VolumeIntFract_10	VolumeIntFract_90	IntensityVolFract_10	IntensityVolFract_90	VolumeFractionDiff	IntensityFractDiff	AreaUnderIVHCurve	LocalIntensityPeak	-222-1JointMaximum	-222-1JointAverage	-222-1JointVariance	-222-1JointEntropy	-222-1DifferenceAverage	-222-1DifferenceVariance	-222-1DifferenceEntropy	-222-1SumAverage	-222-1SumVariance	-222-1SumEntropy	-222-1AngularSecondMoment	-222-1Contrast	-222-1Dissimilarity	-222-1InverseDifference
Patient ID	PET response	MD Anderson__ RCB-0 I (pCR) score=0 / RCB-II III (pPR) score=1	PET 1	Volume PET 1 [ml]	PET 2	Volume PET 2 [ml]		SUV_max	SUV_peak	SUV_mean		F1-IBSI_IntensityDirect - Variance	F1-IBSI_IntensityDirect - Skewness	F1-IBSI_IntensityDirect - Kurtosis	F1-IBSI_IntensityDirect - Median	F1-IBSI_IntensityDirect - Min	F1-IBSI_IntensityDirect - 10thPercentile	F1-IBSI_IntensityDirect - 90thPercentile	F1-IBSI_IntensityDirect - InterquartileRange	F1-IBSI_IntensityDirect - Range	F1-IBSI_IntensityDirect - MeanAbsoluteDeviation	F1-IBSI_IntensityDirect - RobustMeanAbsoluteDeviation	F1-IBSI_IntensityDirect - MedianAbsoluteDeviation	F1-IBSI_IntensityDirect - CoefficientOfVariation	F1-IBSI_IntensityDirect - QuartileCoefficientOfDispersion	F1-IBSI_IntensityDirect - Energy	F1-IBSI_IntensityDirect - RootMeanSquare	F2-IBSI_IntensityVolumeHistogram - VolumeIntFract_10	F2-IBSI_IntensityVolumeHistogram - VolumeIntFract_90	F2-IBSI_IntensityVolumeHistogram - IntensityVolFract_10	F2-IBSI_IntensityVolumeHistogram - IntensityVolFract_90	F2-IBSI_IntensityVolumeHistogram - VolumeFractionDiff	F2-IBSI_IntensityVolumeHistogram - IntensityFractDiff	F2-IBSI_IntensityVolumeHistogram - AreaUnderIVHCurve	F3-IBSI_LocalIntensityFeatures - LocalIntensityPeak	F5-IBSI_GrayLevelCooccurenceMatrix - -222-1JointMaximum	F5-IBSI_GrayLevelCooccurenceMatrix - -222-1JointAverage	F5-IBSI_GrayLevelCooccurenceMatrix - -222-1JointVariance	F5-IBSI_GrayLevelCooccurenceMatrix - -222-1JointEntropy	F5-IBSI_GrayLevelCooccurenceMatrix - -222-1DifferenceAverage	F5-IBSI_GrayLevelCooccurenceMatrix - -222-1DifferenceVariance	F5-IBSI_GrayLevelCooccurenceMatrix - -222-1DifferenceEntropy	F5-IBSI_GrayLevelCooccurenceMatrix - -222-1SumAverage	F5-IBSI_GrayLevelCooccurenceMatrix - -222-1SumVariance	F5-IBSI_GrayLevelCooccurenceMatrix - -222-1SumEntropy	F5-IBSI_GrayLevelCooccurenceMatrix - -222-1AngularSecondMoment	F5-IBSI_GrayLevelCooccurenceMatrix - -222-1Contrast	F5-IBSI_GrayLevelCooccurenceMatrix - -222-1Dissimilarity	F5-IBSI_GrayLevelCooccurenceMatrix - -222-1InverseDifference
1	PR	0	2016-02-22	2.61	2016-03-25	0.96		0.826707	0.638724	0.541656		0.0212994	-0.0428275	-0.934091	0.542063	0.266266	0.330541	0.731267	0.22969	0.56044	0.122431	0.101485	0.122431	0.269439	0.208552	8.81134	0.560973	0.892857	0.0357143	28	5	0.857143	23	0.507488	0.626626	0.0608686	17.1771	63.3118	4.56091	7.75607	19.2497	3.01425	34.3543	166.499	3.4174	0.0442976	86.7478	7.75607	0.195264
2	PR	1	2016-07-27	6.45	2016-08-29	3.96		5.39806	3.83019	2.40527		1.2097	0.481435	-0.269962	2.34542	0.410174	1.04256	3.96916	1.45494	4.98788	0.882218	0.636989	0.880993	0.457273	0.319841	1021.27	2.64481	0.910959	0.0273973	24	6	0.883562	18	0.411843	3.79559	0.0179822	15.225	51.2696	7.17851	5.868	16.1092	3.6949	30.4499	152.925	5.16592	0.00756153	52.1535	5.868	0.241339
3	CR	0	2017-09-13	2.24	2017-10-16	2.24		0.492699	0.413982	0.229299		0.00825586	0.70854	-0.162779	0.218131	0.0975726	0.128854	0.35509	0.130377	0.395126	0.0752784	0.0566851	0.0748502	0.396259	0.297281	4.98837	0.246645	0.792683	0.0243902	22	4	0.768293	18	0.344807	0.386054	0.0349557	9.76034	43.5015	6.11708	5.31494	15.1797	3.41871	19.5207	128.334	4.54102	0.0159212	45.6725	5.31494	0.259871
4	PR	1	2015-11-09	2.3	2015-12-14	2.3		0.657277	0.561606	0.438022		0.0081444	0.173548	-0.168399	0.436625	0.240183	0.323732	0.55944	0.115537	0.417093	0.0709885	0.0491556	0.0709672	0.206032	0.137542	16.8006	0.447222	0.952381	0.0357143	26	8	0.916667	18	0.490399	0.551346	0.0340108	16.2749	41.9428	6.26732	4.959	13.6462	3.41796	32.5497	127.892	4.65085	0.0141509	39.8788	4.959	0.280924
5	PR	1	2016-01-11	9.35	2016-02-08	9.53		2.65967	2.15579	1.3767		0.301564	0.165602	-0.859978	1.3446	0.310064	0.650731	2.11966	0.857252	2.34961	0.461788	0.352992	0.461087	0.398887	0.314501	718.377	1.48218	0.920489	0.0336391	26	6	0.88685	20	0.468137	2.04155	0.0127367	16.5269	53.9115	8.05216	5.05814	12.8691	3.58563	33.0537	175.647	5.51233	0.00432127	39.9988	5.05814	0.268755
6	PR	1	2017-05-24	11.67	2017-07-03	3.69		4.74808	3.32719	2.11872		0.951883	0.603855	-0.261934	2.02139	0.448897	0.921648	3.61683	1.32231	4.29918	0.793724	0.580958	0.789987	0.460488	0.329072	690.989	2.33256	0.889764	0.0314961	25	5	0.858268	20	0.401067	3.28391	0.0213324	15.4316	54.1291	6.9306	6.14242	18.0808	3.72742	30.8633	158.856	5.07069	0.00879057	57.6599	6.14242	0.240273
7	CR	0	2016-02-29	5.43	2016-03-25	2.33		0.989835	0.704124	0.615241		0.0136443	0.598842	0.382616	0.612641	0.420587	0.459183	0.764093	0.162177	0.569248	0.0920768	0.0669757	0.0920282	0.189859	0.136461	25.8829	0.626231	0.833333	0.0151515	21	4	0.818182	17	0.354106	0.704124	0.0331099	11.7913	39.2223	5.8781	5.12085	15.7783	3.37458	23.5827	114.206	4.44608	0.0180514	42.6834	5.12085	0.269961
8	PR	1	2016-02-29	3.89	2016-03-25	2.55		3.73435	2.60548	1.97231		0.602657	0.17884	-0.789683	1.98581	0.463553	0.953888	3.00021	1.3394	3.2708	0.641687	0.49535	0.641687	0.393605	0.350505	341.442	2.11959	0.934211	0.0526316	26	6	0.881579	20	0.476019	2.60548	0.0346118	17.059	53.3598	6.07409	6.0633	14.9366	3.45881	34.118	159.219	4.63217	0.0161884	54.2199	6.0633	0.230601
9	PR	1	2015-10-05	13.05	2015-11-16	4.02		1.72191	1.34696	0.906777		0.0969015	0.526732	-0.526265	0.884271	0.357703	0.514234	1.34574	0.441031	1.36421	0.257142	0.193217	0.256438	0.343293	0.248164	132.357	0.958721	0.895833	0.0277778	25	5	0.868056	20	0.415659	1.27965	0.0206588	14.515	50.2583	7.06014	5.02442	10.8112	3.46499	29.0299	163.511	5.14737	0.00827464	37.5225	5.02442	0.262114
10	CR	0	2015-09-07	6.66	2015-10-05	1.53		0.689688	0.6158	0.477976		0.00520408	0.49402	0.465862	0.48225	0.337373	0.393211	0.560615	0.0932779	0.352315	0.0572396	0.0420082	0.0571524	0.150927	0.0920432	11.4496	0.48339	0.938776	0.0408163	22	7	0.897959	15	0.411455	0.55994	0.0451442	13.4336	37.6076	5.49598	6.09254	20.9629	3.36312	26.8672	91.1346	4.02171	0.0235647	59.296	6.09254	0.242425
11	CR	0	2015-02-02	6.06	2015-03-09	3.52		0.779246	0.581039	0.393559		0.0156902	0.554705	-0.235155	0.374118	0.181914	0.243754	0.550128	0.200443	0.597332	0.104744	0.0798956	0.103531	0.318276	0.256231	18.4226	0.413012	0.87963	0.00925926	21	5	0.87037	16	0.366338	0.581039	0.0244473	11.6991	40.8733	6.56746	3.63654	8.27708	3.12012	23.3981	141.11	4.96138	0.0116024	22.3828	3.63654	0.33314
12	PR	0	2016-04-27	5.45	2016-05-23	1.88		1.17053	0.759779	0.653877		0.0315533	0.866597	0.326772	0.606514	0.366192	0.465561	0.885765	0.2198	0.804339	0.141313	0.0996698	0.139112	0.27166	0.168006	24.3328	0.677576	0.886792	0.0188679	22	5	0.867925	17	0.370055	0.759779	0.0414776	13.9257	52.0857	5.34689	6.53976	19.7513	3.37719	27.8514	142.649	4.0227	0.0265192	65.6935	6.53976	0.23004
13	CR	0	2017-09-13	8.27	2017-10-16	4.11		1.27805	1.097	0.830015		0.044919	-0.0382066	-0.670092	0.817386	0.33505	0.554794	1.10928	0.332761	0.942998	0.175409	0.131126	0.175093	0.255346	0.200115	105.673	0.856647	0.958333	0.0555556	28	9	0.902778	19	0.540995	1.07974	0.0213009	18.9802	49.2421	7.01797	5.79407	12.5568	3.55714	37.9604	147.565	5.08373	0.00859745	49.4036	5.79407	0.238956
14	CR	0	2015-09-28	3.54	2015-10-26	2.05		1.41865	1.07719	0.910399		0.0602723	0.240864	-0.602545	0.890284	0.447131	0.594602	1.2961	0.329534	0.971524	0.198791	0.145559	0.197427	0.269667	0.185236	58.6805	0.942921	0.924242	0.0909091	29	6	0.833333	23	0.489492	1.07719	0.0355671	18.1265	62.3457	5.89585	6.95982	24.0721	3.61104	36.253	174.524	4.501	0.0182337	74.8585	6.95982	0.222928
15	CR	0	2016-02-08	5.29	2016-03-09	1.96		0.762048	0.630988	0.484301		0.016169	0.0855916	-0.569551	0.481081	0.217309	0.299623	0.63675	0.166197	0.544739	0.103539	0.075774	0.10346	0.262559	0.171229	20.0573	0.500715	0.9375	0.075	26	6	0.8625	20	0.507258	0.629024	0.0242388	17.456	54.0888	6.28889	6.76148	17.1559	3.54798	34.9121	148.952	4.73016	0.0135467	67.4037	6.76148	0.213557
[truncated: 80 more columns]

## Sheet: FLT2 - Lesion +1mm
											Feature Parent -->	F1-IBSI_IntensityDirect	F1-IBSI_IntensityDirect	F1-IBSI_IntensityDirect	F1-IBSI_IntensityDirect	F1-IBSI_IntensityDirect	F1-IBSI_IntensityDirect	F1-IBSI_IntensityDirect	F1-IBSI_IntensityDirect	F1-IBSI_IntensityDirect	F1-IBSI_IntensityDirect	F1-IBSI_IntensityDirect	F1-IBSI_IntensityDirect	F1-IBSI_IntensityDirect	F1-IBSI_IntensityDirect	F1-IBSI_IntensityDirect	F1-IBSI_IntensityDirect	F2-IBSI_IntensityVolumeHistogram	F2-IBSI_IntensityVolumeHistogram	F2-IBSI_IntensityVolumeHistogram	F2-IBSI_IntensityVolumeHistogram	F2-IBSI_IntensityVolumeHistogram	F2-IBSI_IntensityVolumeHistogram	F2-IBSI_IntensityVolumeHistogram	F3-IBSI_LocalIntensityFeatures	F5-IBSI_GrayLevelCooccurenceMatrix	F5-IBSI_GrayLevelCooccurenceMatrix	F5-IBSI_GrayLevelCooccurenceMatrix	F5-IBSI_GrayLevelCooccurenceMatrix	F5-IBSI_GrayLevelCooccurenceMatrix	F5-IBSI_GrayLevelCooccurenceMatrix	F5-IBSI_GrayLevelCooccurenceMatrix	F5-IBSI_GrayLevelCooccurenceMatrix	F5-IBSI_GrayLevelCooccurenceMatrix	F5-IBSI_GrayLevelCooccurenceMatrix	F5-IBSI_GrayLevelCooccurenceMatrix	F5-IBSI_GrayLevelCooccurenceMatrix	F5-IBSI_GrayLevelCooccurenceMatrix	F5-IBSI_GrayLevelCooccurenceMatrix
											Feature Name -->	Variance	Skewness	Kurtosis	Median	Min	10thPercentile	90thPercentile	InterQuartileRange	Range	MeanAbsoluteDeviation	RobustMeanAbsoluteDeviation	MedianAbsoluteDeviation	CoefficientOfVariation	QuartileCoefficientOfDispersion	Energy	RootMeanSquare	VolumeIntFract_10	VolumeIntFract_90	IntensityVolFract_10	IntensityVolFract_90	VolumeFractionDiff	IntensityFractDiff	AreaUnderIVHCurve	LocalIntensityPeak	-222-1JointMaximum	-222-1JointAverage	-222-1JointVariance	-222-1JointEntropy	-222-1DifferenceAverage	-222-1DifferenceVariance	-222-1DifferenceEntropy	-222-1SumAverage	-222-1SumVariance	-222-1SumEntropy	-222-1AngularSecondMoment	-222-1Contrast	-222-1Dissimilarity	-222-1InverseDifference
Patient ID	PET response	MD Anderson__ RCB-0 I (pCR) score=0 / RCB-II III (pPR) score=1	PET 1	Volume PET 1 [ml]	PET 2	Volume PET 2 [ml]		SUV_max	SUV_peak	SUV_mean		F1-IBSI_IntensityDirect - Variance	F1-IBSI_IntensityDirect - Skewness	F1-IBSI_IntensityDirect - Kurtosis	F1-IBSI_IntensityDirect - Median	F1-IBSI_IntensityDirect - Min	F1-IBSI_IntensityDirect - 10thPercentile	F1-IBSI_IntensityDirect - 90thPercentile	F1-IBSI_IntensityDirect - InterquartileRange	F1-IBSI_IntensityDirect - Range	F1-IBSI_IntensityDirect - MeanAbsoluteDeviation	F1-IBSI_IntensityDirect - RobustMeanAbsoluteDeviation	F1-IBSI_IntensityDirect - MedianAbsoluteDeviation	F1-IBSI_IntensityDirect - CoefficientOfVariation	F1-IBSI_IntensityDirect - QuartileCoefficientOfDispersion	F1-IBSI_IntensityDirect - Energy	F1-IBSI_IntensityDirect - RootMeanSquare	F2-IBSI_IntensityVolumeHistogram - VolumeIntFract_10	F2-IBSI_IntensityVolumeHistogram - VolumeIntFract_90	F2-IBSI_IntensityVolumeHistogram - IntensityVolFract_10	F2-IBSI_IntensityVolumeHistogram - IntensityVolFract_90	F2-IBSI_IntensityVolumeHistogram - VolumeFractionDiff	F2-IBSI_IntensityVolumeHistogram - IntensityFractDiff	F2-IBSI_IntensityVolumeHistogram - AreaUnderIVHCurve	F3-IBSI_LocalIntensityFeatures - LocalIntensityPeak	F5-IBSI_GrayLevelCooccurenceMatrix - -222-1JointMaximum	F5-IBSI_GrayLevelCooccurenceMatrix - -222-1JointAverage	F5-IBSI_GrayLevelCooccurenceMatrix - -222-1JointVariance	F5-IBSI_GrayLevelCooccurenceMatrix - -222-1JointEntropy	F5-IBSI_GrayLevelCooccurenceMatrix - -222-1DifferenceAverage	F5-IBSI_GrayLevelCooccurenceMatrix - -222-1DifferenceVariance	F5-IBSI_GrayLevelCooccurenceMatrix - -222-1DifferenceEntropy	F5-IBSI_GrayLevelCooccurenceMatrix - -222-1SumAverage	F5-IBSI_GrayLevelCooccurenceMatrix - -222-1SumVariance	F5-IBSI_GrayLevelCooccurenceMatrix - -222-1SumEntropy	F5-IBSI_GrayLevelCooccurenceMatrix - -222-1AngularSecondMoment	F5-IBSI_GrayLevelCooccurenceMatrix - -222-1Contrast	F5-IBSI_GrayLevelCooccurenceMatrix - -222-1Dissimilarity	F5-IBSI_GrayLevelCooccurenceMatrix - -222-1InverseDifference
1	PR	0	2016-02-22		2016-03-25			0.836605	0.648601	0.529918		0.0225919	0.0852713	-0.843756	0.534553	0.241621	0.330541	0.731267	0.231161	0.594983	0.125589	0.0994042	0.12549	0.28364	0.222892	14.26	0.550822	0.914894	0.0425532	28	6	0.87234	22	0.501373	0.6389	0.0453941	17.0017	61.6622	5.45803	6.62977	17.7644	3.3305	34.0034	179.858	4.25083	0.0241277	66.7906	6.62977	0.233957
2	PR	1	2016-07-27		2016-08-29			5.39806	3.83019	1.9565		1.28494	0.771857	0.0342691	1.67302	0.236552	0.651408	3.63442	1.60103	5.16151	0.924384	0.664187	0.904159	0.579379	0.43169	1124.82	2.26116	0.836364	0.0181818	23	4	0.818182	19	0.344282	3.79559	0.0167969	13.0254	52.836	7.55685	5.39703	14.8755	3.68969	26.0508	165.718	5.35118	0.00614646	45.6262	5.39703	0.266678
3	CR	0	2017-09-13		2017-10-16			0.507095	0.463806	0.252168		0.00948448	0.536294	-0.561014	0.239525	0.0975726	0.134983	0.393722	0.147009	0.409522	0.0808338	0.0613642	0.0802859	0.386205	0.293991	9.7187	0.27032	0.842105	0.0300752	25	4	0.81203	21	0.39025	0.463806	0.0217475	11.4449	52.2828	6.92136	5.41296	16.7851	3.58301	22.8897	160.521	5.05725	0.00913706	48.6105	5.41296	0.263361
4	PR	1	2015-11-09		2015-12-14			0.657277	0.561606	0.435731		0.00848361	0.27114	-0.283389	0.434902	0.240183	0.317303	0.575591	0.130324	0.417093	0.0732538	0.0517616	0.0732538	0.211384	0.151817	18.6444	0.445359	0.957447	0.0425532	27	7	0.914894	20	0.484557	0.551346	0.029331	15.9956	45.0349	6.49821	4.82915	13.1382	3.43381	31.9912	142.226	4.83609	0.0119797	37.9133	4.82915	0.282333
5	PR	1	2016-01-11		2016-02-08			2.65967	2.15579	1.29555		0.300559	0.301548	-0.788341	1.26307	0.310064	0.58866	2.07181	0.836511	2.34961	0.459421	0.349391	0.458168	0.423165	0.329281	803.482	1.40678	0.894089	0.0270936	25	5	0.866995	20	0.432624	2.04155	0.0115799	15.5038	54.9716	8.25676	5.09718	12.9696	3.61755	31.0076	179.258	5.56806	0.00380891	40.6284	5.09718	0.269415
6	PR	1	2017-05-24		2017-07-03			4.74808	3.32719	1.70581		0.927004	1.00706	0.447749	1.43484	0.389709	0.679537	3.07759	1.34114	4.35837	0.774562	0.540365	0.739397	0.564429	0.4129	786.544	1.95878	0.756098	0.0195122	21	4	0.736585	17	0.310464	3.28391	0.0189517	11.8786	54.9002	7.40103	5.19154	15.7591	3.65463	23.7572	175.708	5.29839	0.00695373	43.8931	5.19154	0.277355
7	CR	0	2016-02-29		2016-03-25			0.989835	0.704124	0.58337		0.0135876	0.502829	0.464896	0.582335	0.349222	0.43681	0.725297	0.165379	0.640613	0.092817	0.0677883	0.0928091	0.199814	0.142578	38.2221	0.594902	0.935185	0.00925926	20	6	0.925926	14	0.377688	0.704124	0.0280136	12.6067	32.0258	6.61415	4.33679	12.0471	3.35879	25.2135	96.6343	4.77625	0.0113284	31.4689	4.33679	0.301893
8	PR	1	2016-02-29		2016-03-25			3.73435	2.60548	1.6874		0.61426	0.456714	-0.537952	1.55951	0.385895	0.771243	2.78433	1.14756	3.34846	0.656086	0.495795	0.652162	0.46447	0.35322	425.775	1.86053	0.869919	0.0325203	24	5	0.837398	19	0.401783	2.60548	0.0213796	14.7608	56.6182	6.87099	6.04702	16.4125	3.66006	29.5215	170.843	5.08519	0.0093347	55.63	6.04702	0.237687
9	PR	1	2015-10-05		2015-11-16			1.72191	1.34696	0.850636		0.104658	0.450707	-0.551114	0.807418	0.273629	0.469832	1.28749	0.479034	1.44828	0.270089	0.203136	0.268535	0.380314	0.29393	159.022	0.910077	0.901042	0.0208333	24	6	0.880208	18	0.411206	1.27965	0.0174207	14.3164	50.7098	7.36327	4.5125	9.30108	3.38832	28.6329	171.904	5.33885	0.00683753	30.9355	4.5125	0.281781
10	CR	0	2015-09-07		2015-10-05			0.689688	0.6158	0.457407		0.00586154	0.422891	0.107465	0.453459	0.317269	0.355756	0.552675	0.111622	0.372419	0.0618485	0.0450743	0.0616661	0.16738	0.12154	15.701	0.46377	0.863014	0.0273973	22	5	0.835616	17	0.389306	0.55994	0.0326659	12.9134	38.7131	6.09574	5.78984	17.4194	3.53212	25.8268	102.834	4.45979	0.0156285	52.0188	5.78984	0.239949
11	CR	0	2015-02-02		2015-03-09			0.779246	0.581039	0.384878		0.0153885	0.606082	-0.228993	0.367635	0.181914	0.237576	0.548445	0.194845	0.597332	0.102996	0.0775435	0.101776	0.322311	0.254055	25.8361	0.404376	0.848101	0.00632911	21	4	0.841772	17	0.35147	0.581039	0.0211288	11.5617	40.6676	7.05162	3.77287	9.12149	3.20093	23.1234	138.412	5.15539	0.00856424	24.2589	3.77287	0.326374
12	PR	0	2016-04-27		2016-05-23			1.17053	0.759779	0.56093		0.0263495	1.08453	1.56472	0.531029	0.28941	0.369102	0.778167	0.198661	0.881122	0.121982	0.0812531	0.119845	0.289386	0.176182	43.9879	0.583945	0.837209	0.0155039	19	4	0.821705	15	0.31858	0.759779	0.0234013	11.8031	40.5082	6.84324	5.34485	19.3826	3.61195	23.6061	112.843	4.8493	0.00975207	49.1901	5.34485	0.27182
13	CR	0	2017-09-13		2017-10-16			1.32551	1.097	0.745667		0.0543967	0.323573	-0.642044	0.722833	0.330743	0.432103	1.07483	0.343133	0.994764	0.190615	0.140539	0.189814	0.312782	0.227121	158.708	0.781291	0.888462	0.0346154	25	5	0.853846	20	0.430769	1.07553	0.013523	15.1976	55.5281	7.80558	5.38499	11.1967	3.53955	30.3953	179.148	5.46301	0.00511016	42.9642	5.38499	0.252543
14	CR	0	2015-09-28		2015-10-26			1.41865	1.07719	0.84278		0.0593678	0.586798	-0.431837	0.802932	0.447131	0.562203	1.20221	0.35184	0.971524	0.201975	0.148635	0.201023	0.289109	0.205211	70.8074	0.877294	0.891304	0.0652174	26	5	0.826087	21	0.418128	1.07719	0.0274187	15.9237	66.7547	6.46097	7.25791	25.9372	3.81683	31.8475	185.143	4.84816	0.0123474	81.8762	7.25791	0.221298
15	CR	0	2016-02-08		2016-03-09			0.762048	0.630988	0.466179		0.0167116	0.0993033	-0.467538	0.468717	0.205009	0.289489	0.635372	0.182148	0.55704	0.104447	0.0762393	0.104419	0.277304	0.199503	22.9353	0.483771	0.928571	0.0612245	26	6	0.867347	20	0.484529	0.629024	0.0235397	16.6471	52.49	6.6025	6.37464	16.8439	3.60668	33.2942	148.666	4.88764	0.0111091	61.2939	6.37464	0.225376
[truncated: 80 more columns]

## Sheet: FLT2 - Lesion +2mm
											Feature Parent -->	F1-IBSI_IntensityDirect	F1-IBSI_IntensityDirect	F1-IBSI_IntensityDirect	F1-IBSI_IntensityDirect	F1-IBSI_IntensityDirect	F1-IBSI_IntensityDirect	F1-IBSI_IntensityDirect	F1-IBSI_IntensityDirect	F1-IBSI_IntensityDirect	F1-IBSI_IntensityDirect	F1-IBSI_IntensityDirect	F1-IBSI_IntensityDirect	F1-IBSI_IntensityDirect	F1-IBSI_IntensityDirect	F1-IBSI_IntensityDirect	F1-IBSI_IntensityDirect	F2-IBSI_IntensityVolumeHistogram	F2-IBSI_IntensityVolumeHistogram	F2-IBSI_IntensityVolumeHistogram	F2-IBSI_IntensityVolumeHistogram	F2-IBSI_IntensityVolumeHistogram	F2-IBSI_IntensityVolumeHistogram	F2-IBSI_IntensityVolumeHistogram	F3-IBSI_LocalIntensityFeatures	F5-IBSI_GrayLevelCooccurenceMatrix	F5-IBSI_GrayLevelCooccurenceMatrix	F5-IBSI_GrayLevelCooccurenceMatrix	F5-IBSI_GrayLevelCooccurenceMatrix	F5-IBSI_GrayLevelCooccurenceMatrix	F5-IBSI_GrayLevelCooccurenceMatrix	F5-IBSI_GrayLevelCooccurenceMatrix	F5-IBSI_GrayLevelCooccurenceMatrix	F5-IBSI_GrayLevelCooccurenceMatrix	F5-IBSI_GrayLevelCooccurenceMatrix	F5-IBSI_GrayLevelCooccurenceMatrix	F5-IBSI_GrayLevelCooccurenceMatrix	F5-IBSI_GrayLevelCooccurenceMatrix	F5-IBSI_GrayLevelCooccurenceMatrix
											Feature Name -->	Variance	Skewness	Kurtosis	Median	Min	10thPercentile	90thPercentile	InterQuartileRange	Range	MeanAbsoluteDeviation	RobustMeanAbsoluteDeviation	MedianAbsoluteDeviation	CoefficientOfVariation	QuartileCoefficientOfDispersion	Energy	RootMeanSquare	VolumeIntFract_10	VolumeIntFract_90	IntensityVolFract_10	IntensityVolFract_90	VolumeFractionDiff	IntensityFractDiff	AreaUnderIVHCurve	LocalIntensityPeak	-222-1JointMaximum	-222-1JointAverage	-222-1JointVariance	-222-1JointEntropy	-222-1DifferenceAverage	-222-1DifferenceVariance	-222-1DifferenceEntropy	-222-1SumAverage	-222-1SumVariance	-222-1SumEntropy	-222-1AngularSecondMoment	-222-1Contrast	-222-1Dissimilarity	-222-1InverseDifference
Patient ID	PET response	MD Anderson__ RCB-0 I (pCR) score=0 / RCB-II III (pPR) score=1	PET 1	Volume PET 1 [ml]	PET 2	Volume PET 2 [ml]		SUV_max	SUV_peak	SUV_mean		F1-IBSI_IntensityDirect - Variance	F1-IBSI_IntensityDirect - Skewness	F1-IBSI_IntensityDirect - Kurtosis	F1-IBSI_IntensityDirect - Median	F1-IBSI_IntensityDirect - Min	F1-IBSI_IntensityDirect - 10thPercentile	F1-IBSI_IntensityDirect - 90thPercentile	F1-IBSI_IntensityDirect - InterquartileRange	F1-IBSI_IntensityDirect - Range	F1-IBSI_IntensityDirect - MeanAbsoluteDeviation	F1-IBSI_IntensityDirect - RobustMeanAbsoluteDeviation	F1-IBSI_IntensityDirect - MedianAbsoluteDeviation	F1-IBSI_IntensityDirect - CoefficientOfVariation	F1-IBSI_IntensityDirect - QuartileCoefficientOfDispersion	F1-IBSI_IntensityDirect - Energy	F1-IBSI_IntensityDirect - RootMeanSquare	F2-IBSI_IntensityVolumeHistogram - VolumeIntFract_10	F2-IBSI_IntensityVolumeHistogram - VolumeIntFract_90	F2-IBSI_IntensityVolumeHistogram - IntensityVolFract_10	F2-IBSI_IntensityVolumeHistogram - IntensityVolFract_90	F2-IBSI_IntensityVolumeHistogram - VolumeFractionDiff	F2-IBSI_IntensityVolumeHistogram - IntensityFractDiff	F2-IBSI_IntensityVolumeHistogram - AreaUnderIVHCurve	F3-IBSI_LocalIntensityFeatures - LocalIntensityPeak	F5-IBSI_GrayLevelCooccurenceMatrix - -222-1JointMaximum	F5-IBSI_GrayLevelCooccurenceMatrix - -222-1JointAverage	F5-IBSI_GrayLevelCooccurenceMatrix - -222-1JointVariance	F5-IBSI_GrayLevelCooccurenceMatrix - -222-1JointEntropy	F5-IBSI_GrayLevelCooccurenceMatrix - -222-1DifferenceAverage	F5-IBSI_GrayLevelCooccurenceMatrix - -222-1DifferenceVariance	F5-IBSI_GrayLevelCooccurenceMatrix - -222-1DifferenceEntropy	F5-IBSI_GrayLevelCooccurenceMatrix - -222-1SumAverage	F5-IBSI_GrayLevelCooccurenceMatrix - -222-1SumVariance	F5-IBSI_GrayLevelCooccurenceMatrix - -222-1SumEntropy	F5-IBSI_GrayLevelCooccurenceMatrix - -222-1AngularSecondMoment	F5-IBSI_GrayLevelCooccurenceMatrix - -222-1Contrast	F5-IBSI_GrayLevelCooccurenceMatrix - -222-1Dissimilarity	F5-IBSI_GrayLevelCooccurenceMatrix - -222-1InverseDifference
1	PR	0	2016-02-22		2016-03-25			0.836605	0.648601	0.521877		0.0238993	0.0520339	-0.876245	0.525812	0.19847	0.318009	0.731267	0.244975	0.638134	0.131347	0.105369	0.13128	0.296227	0.238163	17.479	0.544293	0.949153	0.0508475	28	7	0.898305	21	0.52187	0.6389	0.0323108	17.7562	57.8496	5.89676	6.18352	16.3798	3.459	35.5124	172.843	4.51438	0.0175668	58.5552	6.18352	0.237235
2	PR	1	2016-07-27		2016-08-29			5.39806	3.83019	1.64242		1.16864	1.14527	0.841393	1.35628	0.236552	0.524628	3.27201	1.42952	5.16151	0.853038	0.572312	0.809928	0.658198	0.462265	1217.85	1.96626	0.730159	0.0126984	20	3	0.71746	17	0.28126	3.79559	0.0189834	10.7485	49.487	7.71738	4.88557	13.597	3.62042	21.497	159.042	5.32893	0.00608217	38.9061	4.88557	0.289577
3	CR	0	2017-09-13		2017-10-16			0.62179	0.551288	0.273514		0.0121858	0.650684	-0.251056	0.249182	0.0975726	0.146133	0.432254	0.168449	0.524217	0.0916937	0.0682178	0.0895719	0.403597	0.310126	16.5291	0.29495	0.826316	0.0105263	22	4	0.815789	18	0.346095	0.551288	0.0175989	10.2078	40.5378	7.28056	4.53831	12.581	3.44956	20.4157	127.385	5.12018	0.00730971	34.7664	4.53831	0.296243
4	PR	1	2015-11-09		2015-12-14			0.657277	0.561606	0.438697		0.00788937	0.261329	-0.273115	0.433945	0.240183	0.324557	0.575591	0.117264	0.417093	0.0703886	0.0500726	0.0701849	0.202468	0.135068	23.841	0.447599	0.966387	0.0336134	27	8	0.932773	19	0.491326	0.551346	0.0247811	16.0633	45.2161	6.76821	4.89424	13.7201	3.49871	32.1266	141.994	4.97888	0.0100946	38.8707	4.89424	0.28188
5	PR	1	2016-01-11		2016-02-08			2.65967	2.15579	1.16894		0.323494	0.445587	-0.712497	1.09302	0.226463	0.486347	2.01111	0.862778	2.43321	0.477682	0.364385	0.474611	0.486566	0.382569	873.684	1.29997	0.864603	0.0232108	25	5	0.841393	20	0.399233	2.04155	0.0114335	14.4633	56.5186	8.37393	4.76609	11.6332	3.55461	28.9266	190.133	5.62827	0.00360265	35.941	4.76609	0.282323
6	PR	1	2017-05-24		2017-07-03			4.74808	3.32719	1.39749		0.819819	1.37976	1.60638	1.15832	0.264492	0.505942	2.67697	0.991544	4.48359	0.690609	0.453301	0.657899	0.647905	0.405077	878.973	1.66517	0.690852	0.0157729	19	3	0.675079	16	0.260405	3.28391	0.0238122	9.95479	47.1735	7.51982	4.33154	13.3024	3.51993	19.9096	155.755	5.23907	0.00720855	32.939	4.33154	0.32459
7	CR	0	2016-02-29		2016-03-25			0.989835	0.704124	0.571124		0.0142102	0.359864	0.428322	0.573832	0.304646	0.432406	0.714273	0.153624	0.685189	0.0941926	0.0665505	0.0941227	0.208723	0.136497	45.6126	0.583432	0.932836	0.00746269	21	7	0.925373	14	0.400939	0.704124	0.0262891	13.3153	29.2395	6.80488	4.01112	10.2447	3.3159	26.6307	90.0103	4.87371	0.0101678	26.9477	4.01112	0.317453
8	PR	1	2016-02-29		2016-03-25			3.73435	2.60548	1.66124		0.607842	0.468652	-0.47415	1.52912	0.331733	0.735002	2.77209	1.0525	3.40262	0.649278	0.481229	0.64242	0.469315	0.328146	474.824	1.83509	0.893617	0.0283688	24	5	0.865248	19	0.402654	2.60548	0.0193845	14.7574	55.278	7.05746	5.84377	15.9052	3.6571	29.5149	168.704	5.20711	0.0083245	52.4075	5.84377	0.24527
9	PR	1	2015-10-05		2015-11-16			1.72191	1.34696	0.809137		0.100172	0.615896	-0.38216	0.761541	0.273629	0.449277	1.27399	0.476909	1.44828	0.26299	0.19679	0.26004	0.391156	0.302065	184.189	0.868835	0.897541	0.0163934	24	5	0.881148	19	0.381478	1.27965	0.0170337	13.3295	48.6988	7.59162	4.26133	9.0578	3.36181	26.6591	166.424	5.37239	0.00607836	28.3707	4.26133	0.298867
10	CR	0	2015-09-07		2015-10-05			0.720681	0.712872	0.448699		0.00825469	0.43539	0.443578	0.445666	0.236091	0.340536	0.556345	0.118277	0.48459	0.0718618	0.0515433	0.0717824	0.202486	0.133475	20.749	0.457805	0.969697	0.030303	23	8	0.939394	15	0.453242	0.625483	0.0306523	14.9653	29.8783	6.4622	4.6583	11.8694	3.34086	29.9306	85.2167	4.6697	0.0125957	34.2967	4.6583	0.27843
11	CR	0	2015-02-02		2015-03-09			0.80995	0.581039	0.382234		0.0162925	0.796668	0.34647	0.36276	0.17708	0.237214	0.548053	0.188613	0.63287	0.103822	0.0763336	0.102659	0.333936	0.249617	33.9407	0.402983	0.837321	0.0143541	20	5	0.822967	15	0.333693	0.551799	0.0220635	10.7365	36.4236	7.17463	3.46624	8.53275	3.1495	21.4731	124.375	5.14811	0.00823363	21.3192	3.46624	0.34926
12	PR	0	2016-04-27		2016-05-23			1.17053	0.759779	0.528158		0.0239066	1.18946	2.14953	0.506763	0.275368	0.362683	0.719095	0.167624	0.895163	0.115373	0.0754333	0.113707	0.292749	0.166309	55.423	0.550325	0.825137	0.010929	17	5	0.814208	12	0.29138	0.759779	0.0274365	10.6428	35.1231	7.07817	4.50545	16.1732	3.50639	21.2856	102.917	4.95207	0.0089036	37.5757	4.50545	0.312466
13	CR	0	2017-09-13		2017-10-16			1.32551	1.097	0.715854		0.0530345	0.448638	-0.520079	0.701878	0.330743	0.425164	1.05582	0.317937	0.994764	0.187741	0.138432	0.187227	0.321703	0.227209	195.091	0.751985	0.863768	0.0289855	25	5	0.834783	20	0.400047	1.07553	0.0122007	14.1748	56.0282	8.05888	5.13134	11.2711	3.5375	28.3496	184.225	5.53788	0.00440241	39.8881	5.13134	0.265693
14	CR	0	2015-09-28		2015-10-26			1.41865	1.07719	0.797052		0.0612421	0.705681	-0.27202	0.736672	0.444344	0.508506	1.12267	0.366235	0.97431	0.20554	0.150786	0.200421	0.310483	0.229887	78.0117	0.834586	0.803571	0.0535714	24	4	0.75	20	0.37428	1.07719	0.0195139	14.4433	70.0562	6.81338	7.12751	25.2717	3.89544	28.8866	200.262	5.03738	0.00949908	79.9632	7.12751	0.223614
15	CR	0	2016-02-08		2016-03-09			0.821663	0.666367	0.460059		0.0199676	0.334472	-0.355623	0.457613	0.17257	0.277233	0.63675	0.193344	0.649093	0.114707	0.0822256	0.114688	0.307149	0.21684	30.3425	0.481271	0.946565	0.0458015	24	7	0.900763	17	0.457646	0.666367	0.0192768	15.7266	45.3977	7.00081	5.53982	13.108	3.518	31.4532	135.092	5.08883	0.00847075	46.4988	5.53982	0.244466
[truncated: 80 more columns]

## Sheet: FLT2 - Lesion -1mm
											Feature Parent -->	F1-IBSI_IntensityDirect	F1-IBSI_IntensityDirect	F1-IBSI_IntensityDirect	F1-IBSI_IntensityDirect	F1-IBSI_IntensityDirect	F1-IBSI_IntensityDirect	F1-IBSI_IntensityDirect	F1-IBSI_IntensityDirect	F1-IBSI_IntensityDirect	F1-IBSI_IntensityDirect	F1-IBSI_IntensityDirect	F1-IBSI_IntensityDirect	F1-IBSI_IntensityDirect	F1-IBSI_IntensityDirect	F1-IBSI_IntensityDirect	F1-IBSI_IntensityDirect	F2-IBSI_IntensityVolumeHistogram	F2-IBSI_IntensityVolumeHistogram	F2-IBSI_IntensityVolumeHistogram	F2-IBSI_IntensityVolumeHistogram	F2-IBSI_IntensityVolumeHistogram	F2-IBSI_IntensityVolumeHistogram	F2-IBSI_IntensityVolumeHistogram	F3-IBSI_LocalIntensityFeatures	F5-IBSI_GrayLevelCooccurenceMatrix	F5-IBSI_GrayLevelCooccurenceMatrix	F5-IBSI_GrayLevelCooccurenceMatrix	F5-IBSI_GrayLevelCooccurenceMatrix	F5-IBSI_GrayLevelCooccurenceMatrix	F5-IBSI_GrayLevelCooccurenceMatrix	F5-IBSI_GrayLevelCooccurenceMatrix	F5-IBSI_GrayLevelCooccurenceMatrix	F5-IBSI_GrayLevelCooccurenceMatrix	F5-IBSI_GrayLevelCooccurenceMatrix	F5-IBSI_GrayLevelCooccurenceMatrix	F5-IBSI_GrayLevelCooccurenceMatrix	F5-IBSI_GrayLevelCooccurenceMatrix	F5-IBSI_GrayLevelCooccurenceMatrix
											Feature Name -->	Variance	Skewness	Kurtosis	Median	Min	10thPercentile	90thPercentile	InterQuartileRange	Range	MeanAbsoluteDeviation	RobustMeanAbsoluteDeviation	MedianAbsoluteDeviation	CoefficientOfVariation	QuartileCoefficientOfDispersion	Energy	RootMeanSquare	VolumeIntFract_10	VolumeIntFract_90	IntensityVolFract_10	IntensityVolFract_90	VolumeFractionDiff	IntensityFractDiff	AreaUnderIVHCurve	LocalIntensityPeak	-222-1JointMaximum	-222-1JointAverage	-222-1JointVariance	-222-1JointEntropy	-222-1DifferenceAverage	-222-1DifferenceVariance	-222-1DifferenceEntropy	-222-1SumAverage	-222-1SumVariance	-222-1SumEntropy	-222-1AngularSecondMoment	-222-1Contrast	-222-1Dissimilarity	-222-1InverseDifference
Patient ID	PET response	MD Anderson__ RCB-0 I (pCR) score=0 / RCB-II III (pPR) score=1	PET 1	Volume PET 1 [ml]	PET 2	Volume PET 2 [ml]		SUV_max	SUV_peak	SUV_mean		F1-IBSI_IntensityDirect - Variance	F1-IBSI_IntensityDirect - Skewness	F1-IBSI_IntensityDirect - Kurtosis	F1-IBSI_IntensityDirect - Median	F1-IBSI_IntensityDirect - Min	F1-IBSI_IntensityDirect - 10thPercentile	F1-IBSI_IntensityDirect - 90thPercentile	F1-IBSI_IntensityDirect - InterquartileRange	F1-IBSI_IntensityDirect - Range	F1-IBSI_IntensityDirect - MeanAbsoluteDeviation	F1-IBSI_IntensityDirect - RobustMeanAbsoluteDeviation	F1-IBSI_IntensityDirect - MedianAbsoluteDeviation	F1-IBSI_IntensityDirect - CoefficientOfVariation	F1-IBSI_IntensityDirect - QuartileCoefficientOfDispersion	F1-IBSI_IntensityDirect - Energy	F1-IBSI_IntensityDirect - RootMeanSquare	F2-IBSI_IntensityVolumeHistogram - VolumeIntFract_10	F2-IBSI_IntensityVolumeHistogram - VolumeIntFract_90	F2-IBSI_IntensityVolumeHistogram - IntensityVolFract_10	F2-IBSI_IntensityVolumeHistogram - IntensityVolFract_90	F2-IBSI_IntensityVolumeHistogram - VolumeFractionDiff	F2-IBSI_IntensityVolumeHistogram - IntensityFractDiff	F2-IBSI_IntensityVolumeHistogram - AreaUnderIVHCurve	F3-IBSI_LocalIntensityFeatures - LocalIntensityPeak	F5-IBSI_GrayLevelCooccurenceMatrix - -222-1JointMaximum	F5-IBSI_GrayLevelCooccurenceMatrix - -222-1JointAverage	F5-IBSI_GrayLevelCooccurenceMatrix - -222-1JointVariance	F5-IBSI_GrayLevelCooccurenceMatrix - -222-1JointEntropy	F5-IBSI_GrayLevelCooccurenceMatrix - -222-1DifferenceAverage	F5-IBSI_GrayLevelCooccurenceMatrix - -222-1DifferenceVariance	F5-IBSI_GrayLevelCooccurenceMatrix - -222-1DifferenceEntropy	F5-IBSI_GrayLevelCooccurenceMatrix - -222-1SumAverage	F5-IBSI_GrayLevelCooccurenceMatrix - -222-1SumVariance	F5-IBSI_GrayLevelCooccurenceMatrix - -222-1SumEntropy	F5-IBSI_GrayLevelCooccurenceMatrix - -222-1AngularSecondMoment	F5-IBSI_GrayLevelCooccurenceMatrix - -222-1Contrast	F5-IBSI_GrayLevelCooccurenceMatrix - -222-1Dissimilarity	F5-IBSI_GrayLevelCooccurenceMatrix - -222-1InverseDifference
1	PR	0	2016-02-22		2016-03-25			0.826707	0.638724	0.566139		0.0194177	-0.228755	-0.659159	0.57954	0.266266	0.398749	0.731267	0.218728	0.56044	0.115966	0.0903521	0.115837	0.246137	0.210297	8.15834	0.583036	0.916667	0.0416667	28	9	0.875	19	0.553091	0.626626	0.0689283	18.7916	54.7544	4.22218	7.86241	19.3916	2.85309	37.5832	129.984	3.14483	0.0560017	89.0333	7.86241	0.188247
2	PR	1	2016-07-27		2016-08-29			5.39806	3.83019	3.14155		0.979847	0.214138	-0.596408	3.01341	1.21571	1.96584	4.5647	1.40886	4.18235	0.831679	0.624874	0.824785	0.31509	0.224735	716.047	3.29381	0.924242	0.0454545	27	7	0.878788	20	0.476051	3.79559	0.034189	17.6275	56.8853	5.93298	7.56222	24.102	3.64457	35.2551	143.499	4.48579	0.017352	84.0422	7.56222	0.198088
3	CR	0	2017-09-13		2017-10-16			0.306729	0.303553	0.173048		0.00276223	0.799047	0.0779395	0.162416	0.0975726	0.105967	0.255319	0.0554465	0.209156	0.0413499	0.0318953	0.0403905	0.303713	0.153804	0.948529	0.180853	0.827586	0.0689655	26	3	0.758621	23	0.371524	0.303553	0.0585743	11.2272	54.4675	4.4263	7.45946	24.1528	2.876	22.4543	134.06	3.21358	0.0494742	83.8103	7.45946	0.186634
4	PR	1	2015-11-09		2015-12-14			0.599616	0.520346	0.451276		0.00658429	-0.351783	-0.421042	0.469169	0.254191	0.324557	0.555321	0.10871	0.345425	0.0672184	0.0505897	0.0664204	0.179809	0.121793	10.5117	0.458513	0.96	0.1	29	8	0.86	21	0.587742	0.520346	0.0507615	19.2959	46.6957	5.43324	6.21673	21.5744	3.4044	38.5917	124.326	4.12175	0.0251404	62.4564	6.21673	0.254142
5	PR	1	2016-01-11		2016-02-08			2.65967	2.15579	1.46257		0.293164	0.0232481	-0.809669	1.4547	0.342712	0.709913	2.20219	0.858384	2.31696	0.450398	0.340195	0.450368	0.370202	0.294798	629.958	1.55957	0.934363	0.042471	27	7	0.891892	20	0.499626	2.04155	0.0143566	17.5681	51.5513	7.78349	5.09167	13.0924	3.58013	35.1362	165.789	5.40416	0.00516391	40.4163	5.09167	0.267191
6	PR	1	2017-05-24		2017-07-03			4.74808	3.32719	2.66499		0.892005	0.294299	-0.788079	2.48254	1.00293	1.4307	4.00372	1.34468	3.74515	0.783528	0.598274	0.770483	0.354396	0.252468	503.632	2.82739	0.873016	0.047619	27	5	0.825397	22	0.457245	3.28391	0.0302694	17.1672	63.299	5.88264	7.61786	26.1379	3.64189	34.3343	166.278	4.43221	0.0177683	86.9178	7.61786	0.211613
7	CR	0	2016-02-29		2016-03-25			0.989835	0.704124	0.631838		0.0133648	0.62788	0.535379	0.63196	0.43681	0.49168	0.764093	0.146766	0.553025	0.0889904	0.0632106	0.0889904	0.182968	0.120099	20.6292	0.642327	0.86	0.02	20	5	0.84	15	0.364839	0.704124	0.0409159	11.8012	38.4091	5.49363	5.47335	16.0414	3.31704	23.6025	106.604	4.0507	0.0235753	47.0321	5.47335	0.251912
8	PR	1	2016-02-29		2016-03-25			3.73435	2.60548	2.12975		0.57858	0.066539	-0.830579	2.05655	0.771243	1.0867	3.0344	1.17458	2.96311	0.630355	0.484172	0.62606	0.357152	0.282146	286.408	2.26151	0.892857	0.0714286	26	5	0.821429	21	0.473214	2.60548	0.0400062	17.4312	61.8351	5.59148	6.87596	19.3106	3.42922	34.8624	177.314	4.30249	0.0222347	70.0259	6.87596	0.21603
9	PR	1	2015-10-05		2015-11-16			1.72191	1.34696	0.939562		0.0957594	0.364198	-0.649882	0.92764	0.403938	0.538005	1.34574	0.525694	1.31797	0.255477	0.193347	0.255372	0.329356	0.280564	101.768	0.98921	0.865385	0.0288462	24	5	0.836538	19	0.4192	1.27965	0.0266707	14.6505	53.4606	6.65892	5.30175	12.4649	3.473	29.3011	171.833	4.98997	0.0107728	42.0088	5.30175	0.257215
10	CR	0	2015-09-07		2015-10-05			0.689688	0.57306	0.482354		0.00537042	0.781268	0.804689	0.478937	0.337373	0.39848	0.57854	0.0750477	0.352315	0.0551618	0.0373829	0.0551556	0.151928	0.0787679	8.09322	0.487889	0.970588	0.0588235	23	7	0.911765	16	0.424573	0.55994	0.0683719	13.4938	37.9154	4.71019	6.55411	23.4537	2.97579	26.9877	82.2638	3.38453	0.0410082	69.3979	6.55411	0.233007
11	CR	0	2015-02-02		2015-03-09			0.779246	0.581039	0.405318		0.0170705	0.559783	-0.41581	0.380312	0.207086	0.245939	0.576517	0.212048	0.57216	0.109414	0.0841207	0.108669	0.32235	0.266595	14.5083	0.425856	0.8125	0.0125	22	4	0.8	18	0.358669	0.581039	0.0298318	10.9774	45.4509	6.05812	3.83599	8.19825	3.06414	21.9548	157.275	4.68939	0.0163537	24.5288	3.83599	0.320225
12	PR	0	2016-04-27		2016-05-23			1.17053	0.759779	0.798549		0.0271142	0.431462	-0.452442	0.773355	0.49799	0.606514	1.02288	0.205308	0.672542	0.135581	0.101821	0.133728	0.206204	0.131085	14.6255	0.81535	0.954545	0.0454545	26	7	0.909091	19	0.461144	0.759779	0.0847236	16.906	58.7344	3.82852	8.83105	30.3099	2.56773	33.8121	122.397	2.67568	0.0782633	112.541	8.83105	0.173924
13	CR	0	2017-09-13		2017-10-16			1.27805	1.07974	0.914545		0.032323	0.0255686	-0.987376	0.922333	0.576967	0.701878	1.14181	0.277779	0.701082	0.155313	0.121284	0.155313	0.196585	0.154216	53.8604	0.932049	0.903226	0.0806452	27	7	0.822581	20	0.496618	1.07974	0.0319206	18.0537	63.29	5.8871	7.89478	25.0292	3.65675	36.1074	160.359	4.45058	0.0176451	92.8016	7.89478	0.195762
14	CR	0	2015-09-28		2015-10-26			1.41865	1.07719	0.978695		0.0463163	0.532216	-0.634869	0.954992	0.63405	0.711762	1.34722	0.241549	0.784605	0.175395	0.135628	0.17477	0.219897	0.118149	45.1872	1.00208	0.866667	0.133333	31	5	0.733333	26	0.454122	1.07719	0.0376423	16.9584	79.1854	5.38733	8.91438	39.07	3.53515	33.9167	193.826	4.09036	0.0252867	122.916	8.91438	0.186538
15	CR	0	2016-02-08		2016-03-09			0.762048	0.630988	0.51525		0.0186385	-0.196126	-0.577903	0.534725	0.217309	0.299623	0.715073	0.165882	0.544739	0.109341	0.0812176	0.108124	0.264965	0.147826	12.7854	0.53303	0.933333	0.133333	31	6	0.8	25	0.566667	0.629024	0.0396359	19.0754	59.9251	5.38492	6.77759	16.3269	3.29181	38.1508	172.06	4.14737	0.0247125	67.6405	6.77759	0.214829
[truncated: 80 more columns]
